# Supplementary material for: Gut microbiome diversity within Clostridia is negatively associated with human obesity
Source: mSystems. 2024 Jul 16;9(8):e00627-24. doi: 10.1128/msystems.00627-24 (PMC11334427; doi:10.1128/msystems.00627-24)
Supplement: Supplemental tables — Tables S1-S8. [file msystems.00627-24-s0006.xlsx]

## Sheet: Table S1
TABLE S1 Taxonomic coverage of the employed primers of dnaK and gyrB.
						dnaK		gyrB
index	p__Phylum	c__Class	o__Order	f__Family	UHGG species representative genomes	Primer hits	Taxonomic coverage	Primer hits	Taxonomic coverage
1	p__Firmicutes_A	c__Clostridia	o__Oscillospirales	f__Oscillospiraceae	234	221	0.944	23	0.098
2	p__Firmicutes_A	c__Clostridia	o__Oscillospirales	f__Ruminococcaceae	169	144	0.852	23	0.136
3	p__Firmicutes_A	c__Clostridia	o__Oscillospirales	f__Acutalibacteraceae	219	121	0.553	41	0.187
4	p__Firmicutes_A	c__Clostridia	o__4C28d-15	f__CAG-727	61	51	0.836	10	0.164
5	p__Firmicutes_C	c__Negativicutes	o__Acidaminococcales	f__Acidaminococcaceae	38	31	0.816	7	0.184
6	p__Firmicutes_A	c__Clostridia	o__Christensenellales	f__CAG-74	36	29	0.806	7	0.194
7	p__Firmicutes_C	c__Negativicutes	o__Veillonellales	f__Dialisteraceae	25	22	0.88	6	0.24
8	p__Cyanobacteria	c__Vampirovibrionia	o__Gastranaerophilales	f__Gastranaerophilaceae	58	21	0.362	3	0.052
9	p__Firmicutes_C	c__Negativicutes	o__Veillonellales	f__Megasphaeraceae	22	20	0.909	4	0.182
10	p__Firmicutes_A	c__Clostridia	o__Oscillospirales	f__Butyricicoccaceae	23	19	0.826	4	0.174
11	p__Firmicutes_A	c__Clostridia	o__Clostridiales	f__Clostridiaceae	45	18	0.4	5	0.111
12	p__Firmicutes_A	c__Clostridia	o__Oscillospirales	f__CAG-272	68	17	0.25	14	0.206
13	p__Verrucomicrobiota	c__Verrucomicrobiae	o__Opitutales	f__CAG-312	17	15	0.882	1	0.059
14	p__Firmicutes_A	c__Clostridia	o__4C28d-15	f__CAG-552	17	15	0.882	0	0
15	p__Firmicutes_A	c__Clostridia	o__4C28d-15	f__UBA1242	29	15	0.517	1	0.034
16	p__Firmicutes_A	c__Clostridia	o__4C28d-15	f__CAG-314	13	12	0.923	1	0.077
17	p__Firmicutes_C	c__Negativicutes	o__Selenomonadales	f__Selenomonadaceae	16	12	0.75	1	0.063
18	p__Verrucomicrobiota	c__Verrucomicrobiae	o__Verrucomicrobiales	f__Akkermansiaceae	11	10	0.909	3	0.273
19	p__Firmicutes_A	c__Clostridia	o__Monoglobales	f__Monoglobaceae	11	10	0.909	1	0.091
20	p__Firmicutes_A	c__Clostridia	o__Christensenellales	f__Christensenellaceae	12	9	0.75	1	0.083
21	p__Firmicutes_B	c__Peptococcia	o__Peptococcales	f__Peptococcaceae	10	8	0.8	1	0.1
22	p__Firmicutes_A	c__Clostridia	o__Christensenellales	f__CAG-138	25	7	0.28	4	0.16
23	p__Firmicutes_A	c__Clostridia	o__Monoglobales	f__UBA1381	10	7	0.7	5	0.5
24	p__Verrucomicrobiota	c__Kiritimatiellae	o__RFP12	f__UBA1067	6	5	0.833	0	0
25	p__Firmicutes_A	c__Clostridia	o__Oscillospirales	f__UBA644	5	5	1	0	0
26	p__Firmicutes_C	c__Negativicutes	o__Veillonellales	f__Veillonellaceae	39	5	0.128	4	0.103
27	p__Actinobacteriota	c__Actinobacteria	o__Propionibacteriales	f__Propionibacteriaceae	7	4	0.571	0	0
28	p__Firmicutes_A	c__Clostridia	o__Eubacteriales	f__Eubacteriaceae	3	3	1	3	1
29	p__Firmicutes_A	c__Clostridia	o__Monoglobales	f__UBA9506	3	3	1	0	0
30	p__Firmicutes_A	c__Clostridia	o__TANB77	f__CAG-508	103	2	0.019	14	0.136
31	p__Firmicutes_A	c__Clostridia	o__4C28d-15	f__CAG-917	24	2	0.083	1	0.042
32	p__Synergistota	c__Synergistia	o__Synergistales	f__Dethiosulfovibrionaceae	4	2	0.5	0	0
33	p__Firmicutes_A	c__Clostridia	o__Saccharofermentanales	f__DTU023	2	2	1	0	0
34	p__Firmicutes	c__Bacilli	o__Exiguobacterales	f__Exiguobacteraceae	3	2	0.667	1	0.333
35	p__Firmicutes_A	c__Clostridia	o__Lachnospirales	f__Lachnospiraceae	470	2	0.004	188	0.4
36	p__Firmicutes_A	c__Clostridia	o__Christensenellales	f__QAND01	4	2	0.5	0	0
37	p__Firmicutes_A	c__Clostridia	o__Christensenellales	f__UBA1750	2	2	1	0	0
38	p__Firmicutes_B	c__Dehalobacteriia	o__UBA4068	f__UBA4068	2	2	1	0	0
39	p__Actinobacteriota	c__Actinobacteria	o__Actinomycetales	f__Actinomycetaceae	42	1	0.024	3	0.071
40	p__Firmicutes	c__Bacilli	o__Bacillales	f__Amphibacillaceae	7	1	0.143	2	0.286
41	p__Firmicutes	c__Bacilli	o__Bacillales	f__Bacillaceae_C	1	1	1	1	1
42	p__Firmicutes_A	c__Clostridia	o__Oscillospirales	f__CAG-382	14	1	0.071	2	0.143
43	p__Actinobacteriota	c__Coriobacteriia	o__Coriobacteriales	f__Coriobacteriaceae	583	1	0.002	1	0.002
44	p__Firmicutes_B	c__Desulfitobacteriia	o__Desulfitobacteriales	f__Desulfitobacteriaceae	1	1	1	0	0
45	p__Firmicutes_A	c__Clostridia	o__4C28d-15	f__DTU072	1	1	1	0	0
46	p__Proteobacteria	c__Gammaproteobacteria	o__Enterobacterales	f__Enterobacteriaceae	113	1	0.009	17	0.15
47	p__Firmicutes_A	c__Clostridia	o__Saccharofermentanales	f__Fastidiosipilaceae	1	1	1	0	0
48	p__Fibrobacterota	c__Fibrobacteria	o__Fibrobacterales	f__Fibrobacteraceae	1	1	1	0	0
49	p__Firmicutes_A	c__Clostridia	o__Eubacteriales	f__Garciellaceae	1	1	1	0	0
50	p__Firmicutes_A	c__Clostridia	o__Christensenellales	f__GCA-900066905	1	1	1	0	0
51	p__Halobacterota	c__Methanomicrobia	o__Methanomicrobiales	f__Methanocorpusculaceae	1	1	1	0	0
52	p__Proteobacteria	c__Gammaproteobacteria	o__Enterobacterales	f__Pasteurellaceae	22	1	0.045	1	0.045
53	p__Actinobacteriota	c__Coriobacteriia	o__Coriobacteriales	f__QAMH01	7	1	0.143	0	0
54	p__Firmicutes_A	c__Clostridia	o__Oscillospirales	f__QAMX01	3	1	0.333	0	0
55	p__Proteobacteria	c__Alphaproteobacteria	o__Sphingomonadales	f__Sphingomonadaceae	2	1	0.5	0	0
56	p__Firmicutes_A	c__Clostridia	o__TANB77	f__UBA1234	4	1	0.25	2	0.5
57	p__Firmicutes_A	c__Clostridia	o__UBA1212	f__UBA1255	6	1	0.167	1	0.167
58	p__Firmicutes_A	c__Clostridia	o__4C28d-15	f__UBA3700	2	1	0.5	0	0
59	p__Firmicutes_A	c__Thermoanaerobacteria	o__Caldanaerobiales	f__UBA4877	1	1	1	0	0
60	p__Firmicutes_A	c__Clostridia	o__Oscillospirales	f__UBA644_A	4	1	0.25	1	0.25
61	p__Bacteroidota	c__Bacteroidia	o__Bacteroidales	f__Bacteroidaceae	253	0	0	55	0.217
62	p__Bacteroidota	c__Bacteroidia	o__Bacteroidales	f__Muribaculaceae	125	0	0	17	0.136
63	p__Bacteroidota	c__Bacteroidia	o__Bacteroidales	f__Tannerellaceae	27	0	0	14	0.519
64	p__Bacteroidota	c__Bacteroidia	o__Bacteroidales	f__Rikenellaceae	59	0	0	11	0.186
65	p__Firmicutes_I	c__Bacilli_A	o__Paenibacillales	f__Paenibacillaceae	20	0	0	9	0.45
66	p__Bacteroidota	c__Bacteroidia	o__Bacteroidales	f__UBA932	42	0	0	9	0.214
67	p__Firmicutes	c__Bacilli	o__Erysipelotrichales	f__Erysipelotrichaceae	42	0	0	8	0.19
68	p__Bacteroidota	c__Bacteroidia	o__Bacteroidales	f__Marinifilaceae	19	0	0	8	0.421
69	p__Firmicutes_A	c__Clostridia	o__Peptostreptococcales	f__Anaerovoracaceae	47	0	0	6	0.128
70	p__Firmicutes	c__Bacilli	o__Erysipelotrichales	f__Erysipelatoclostridiaceae	25	0	0	6	0.24
71	p__Proteobacteria	c__Gammaproteobacteria	o__Burkholderiales	f__Burkholderiaceae	79	0	0	4	0.051
72	p__Bacteroidota	c__Bacteroidia	o__Bacteroidales	f__Dysgonomonadaceae	7	0	0	4	0.571
73	p__Actinobacteriota	c__Coriobacteriia	o__Coriobacteriales	f__Eggerthellaceae	73	0	0	4	0.055
74	p__Firmicutes	c__Bacilli	o__Bacillales	f__Bacillaceae_A	11	0	0	3	0.273
75	p__Firmicutes	c__Bacilli	o__Acholeplasmatales	f__CAG-307	6	0	0	3	0.5
76	p__Fusobacteriota	c__Fusobacteriia	o__Fusobacteriales	f__Fusobacteriaceae	30	0	0	3	0.1
77	p__Firmicutes	c__Bacilli	o__Staphylococcales	f__Staphylococcaceae	14	0	0	3	0.214
78	p__Firmicutes	c__Bacilli	o__Lactobacillales	f__Streptococcaceae	61	0	0	3	0.049
79	p__Firmicutes	c__Bacilli	o__Bacillales	f__Bacillaceae_G	4	0	0	2	0.5
80	p__Bacteroidota	c__Bacteroidia	o__Bacteroidales	f__Barnesiellaceae	7	0	0	2	0.286
81	p__Firmicutes	c__Bacilli	o__RF39	f__CAG-1000	44	0	0	2	0.045
82	p__Firmicutes	c__Bacilli	o__RF39	f__CAG-611	35	0	0	2	0.057
83	p__Firmicutes	c__Bacilli	o__RF39	f__CAG-822	28	0	0	2	0.071
84	p__Firmicutes	c__Bacilli	o__Lactobacillales	f__Enterococcaceae	20	0	0	2	0.1
85	p__Actinobacteriota	c__Actinobacteria	o__Mycobacteriales	f__Mycobacteriaceae	25	0	0	2	0.08
86	p__Firmicutes	c__Bacilli	o__Bacillales_A	f__Planococcaceae	7	0	0	2	0.286
87	p__Bacteroidota	c__Bacteroidia	o__Bacteroidales	f__Porphyromonadaceae	24	0	0	2	0.083
88	p__Firmicutes_A	c__Clostridia	o__Christensenellales	f__QALW01	9	0	0	2	0.222
89	p__Proteobacteria	c__Gammaproteobacteria	o__Enterobacterales	f__Succinivibrionaceae	16	0	0	2	0.125
90	p__Firmicutes_A	c__Clostridia	o__Tissierellales	f__Tissierellaceae	2	0	0	2	1
91	p__Verrucomicrobiota	c__Lentisphaeria	o__Victivallales	f__UBA1829	12	0	0	2	0.167
92	p__Proteobacteria	c__Gammaproteobacteria	o__Enterobacterales	f__Aeromonadaceae	6	0	0	1	0.167
93	p__Firmicutes_A	c__Clostridia	o__Lachnospirales	f__Anaerotignaceae	8	0	0	1	0.125
94	p__Actinobacteriota	c__Coriobacteriia	o__Coriobacteriales	f__Atopobiaceae	38	0	0	1	0.026
95	p__Firmicutes	c__Bacilli	o__Bacillales	f__Bacillaceae	4	0	0	1	0.25
96	p__Firmicutes	c__Bacilli	o__Bacillales	f__Bacillaceae_L	1	0	0	1	1
97	p__Proteobacteria	c__Alphaproteobacteria	o__RF32	f__CAG-239	30	0	0	1	0.033
98	p__Firmicutes	c__Bacilli	o__RFN20	f__CAG-449	5	0	0	1	0.2
99	p__Firmicutes	c__Bacilli	o__RFN20	f__CAG-631	5	0	0	1	0.2
100	p__Proteobacteria	c__Alphaproteobacteria	o__RF32	f__CAG-977	10	0	0	1	0.1
101	p__Firmicutes	c__Bacilli	o__Bacillales	f__Caldibacillaceae	1	0	0	1	1
102	p__Campylobacterota	c__Campylobacteria	o__Campylobacterales	f__Campylobacteraceae	31	0	0	1	0.032
103	p__Proteobacteria	c__Gammaproteobacteria	o__Cardiobacteriales	f__Cardiobacteriaceae	1	0	0	1	1
104	p__Firmicutes_A	c__Clostridia	o__Lachnospirales	f__Cellulosilyticaceae	3	0	0	1	0.333
105	p__Bacteroidota	c__Bacteroidia	o__Bacteroidales	f__Coprobacteraceae	4	0	0	1	0.25
106	p__Desulfobacterota_A	c__Desulfovibrionia	o__Desulfovibrionales	f__Desulfovibrionaceae	27	0	0	1	0.037
107	p__Elusimicrobiota	c__Elusimicrobia	o__Elusimicrobiales	f__Elusimicrobiaceae	6	0	0	1	0.167
108	p__Firmicutes_A	c__Clostridia	o__Monoglobales	f__Firm-18	1	0	0	1	1
109	p__Firmicutes	c__Bacilli	o__Staphylococcales	f__Gemellaceae	7	0	0	1	0.143
110	p__Firmicutes	c__Bacilli	o__Bacillales	f__Halobacillaceae	1	0	0	1	1
111	p__Firmicutes	c__Bacilli	o__Lactobacillales	f__Lactobacillaceae	66	0	0	1	0.015
112	p__Fusobacteriota	c__Fusobacteriia	o__Fusobacteriales	f__Leptotrichiaceae	5	0	0	1	0.2
113	p__Firmicutes	c__Bacilli	o__Lactobacillales	f__Listeriaceae	4	0	0	1	0.25
114	p__Actinobacteriota	c__Actinobacteria	o__Actinomycetales	f__Micrococcaceae	13	0	0	1	0.077
115	p__Proteobacteria	c__Gammaproteobacteria	o__Pseudomonadales	f__Moraxellaceae	12	0	0	1	0.083
116	p__Firmicutes_I	c__Bacilli_A	o__Thermoactinomycetales	f__Novibacillaceae	1	0	0	1	1
117	p__Firmicutes_A	c__Clostridia	o__Tissierellales	f__Peptoniphilaceae	19	0	0	1	0.053
118	p__Firmicutes_A	c__Clostridia	o__Peptostreptococcales	f__Peptostreptococcaceae	25	0	0	1	0.04
119	p__Proteobacteria	c__Alphaproteobacteria	o__Rs-D84	f__Rs-D84	6	0	0	1	0.167
120	p__Firmicutes_A	c__Clostridia	o__Tissierellales	f__Sedimentibacteraceae	1	0	0	1	1
121	p__Spirochaetota	c__Spirochaetia	o__Treponematales	f__Treponemataceae	12	0	0	1	0.083
122	p__Firmicutes	c__Bacilli	o__Haloplasmatales	f__Turicibacteraceae	2	0	0	1	0.5
123	p__Firmicutes_A	c__Clostridia	o__Lachnospirales	f__UBA1390	4	0	0	1	0.25
124	p__Proteobacteria	c__Alphaproteobacteria	o__Rhizobiales	f__Xanthobacteraceae	3	0	0	1	0.333

## Sheet: Table S2
TABLE S2 Summary information of the studied population with information on sequence accessions.
sample ID	city of origin	sex at birth	age (years)	age category	BMI (kg/m2)	BMI category	16S rRNA	dnaK	gyrB	shotgun metagenomics
MI_001_H	Medellin	Male	36	18_40	29.7	overweight	SAMN07999714	SAMN07999714	SAMN07999714	SAMEA112614547
MI_002_H	Medellin	Female	40	18_40	30.4	obese	SAMN07999715	NA	NA	SAMEA112614110
MI_003_H	Medellin	Male	53	41_62	24.4	lean	SAMN07999716	SAMN07999716	SAMN07999716	SAMEA112614285
MI_004_H	Medellin	Male	58	41_62	21.6	lean	SAMN07999717	NA	NA	SAMEA112614230
MI_005_H	Medellin	Female	44	41_62	21	lean	SAMN07999718	NA	NA	SAMEA112614297
MI_006_H	Medellin	Male	43	41_62	26.1	overweight	SAMN07999719	NA	NA	SAMEA112614481
MI_007_H	Medellin	Male	20	18_40	20	lean	SAMN07999720	NA	NA	SAMEA112614192
MI_008_H	Medellin	Male	32	18_40	32.3	obese	SAMN07999721	NA	NA	NA
MI_009_H	Medellin	Male	56	41_62	27.5	overweight	SAMN07999722	SAMN07999722	SAMN07999722	SAMEA112614460
MI_010_H	Medellin	Male	55	41_62	26.7	overweight	SAMN07999723	NA	NA	SAMEA112614438
MI_011_H	Medellin	Female	22	18_40	28.3	overweight	SAMN07999724	NA	NA	SAMEA112614521
MI_012_H	Medellin	Male	52	41_62	33.5	obese	SAMN07999725	SAMN07999725	SAMN07999725	SAMEA112614321
MI_013_H	Medellin	Male	55	41_62	34.8	obese	SAMN07999726	NA	NA	SAMEA112614315
MI_014_H	Medellin	Female	32	18_40	28.5	overweight	SAMN07999727	NA	NA	SAMEA112614237
MI_015_H	Medellin	Male	34	18_40	25.6	overweight	SAMN07999728	NA	NA	SAMEA112614543
MI_016_H	Medellin	Female	45	41_62	28	overweight	SAMN07999729	NA	NA	SAMEA112614511
MI_017_H	Medellin	Male	37	18_40	41.8	obese	SAMN07999730	NA	NA	SAMEA112614346
MI_018_H	Medellin	Female	52	41_62	33.5	obese	SAMN07999731	NA	NA	SAMEA112614437
MI_019_H	Medellin	Male	25	18_40	41.2	obese	SAMN07999732	NA	NA	SAMEA112614491
MI_020_H	Medellin	Female	58	41_62	31.9	obese	SAMN07999733	NA	NA	SAMEA112614474
MI_021_H	Medellin	Female	41	41_62	25.8	overweight	SAMN07999734	NA	NA	NA
MI_022_H	Medellin	Female	19	18_40	22.3	lean	SAMN07999735	SAMN07999735	SAMN07999735	SAMEA112614220
MI_023_H	Medellin	Female	56	41_62	33.6	obese	SAMN07999736	SAMN07999736	SAMN07999736	SAMEA112614215
MI_024_H	Medellin	Female	53	41_62	33.9	obese	SAMN07999737	NA	NA	SAMEA112614454
MI_025_H	Medellin	Male	39	18_40	28.4	overweight	SAMN07999738	SAMN07999738	SAMN07999738	SAMEA112614525
MI_026_H	Medellin	Female	46	41_62	26.2	overweight	SAMN07999739	NA	NA	SAMEA112614471
MI_027_H	Medellin	Male	41	41_62	27.1	overweight	SAMN07999740	NA	NA	SAMEA112614375
MI_028_H	Medellin	Female	23	18_40	21.5	lean	SAMN07999741	NA	NA	SAMEA112614444
MI_029_H	Medellin	Female	27	18_40	33.2	obese	SAMN07999742	NA	NA	SAMEA112614531
MI_030_H	Medellin	Male	56	41_62	32.8	obese	SAMN07999743	NA	NA	NA
MI_031_H	Medellin	Male	42	41_62	20.7	lean	SAMN07999744	NA	NA	SAMEA112614540
MI_032_H	Medellin	Male	31	18_40	25.3	overweight	SAMN07999745	NA	NA	SAMEA112614403
MI_033_H	Medellin	Female	29	18_40	24.7	lean	SAMN07999746	NA	NA	SAMEA112614382
MI_034_H	Medellin	Male	52	41_62	22.3	lean	SAMN07999747	NA	NA	SAMEA112614537
MI_035_H	Medellin	Male	47	41_62	34.9	obese	SAMN07999748	NA	NA	SAMEA112614503
MI_036_H	Medellin	Female	48	41_62	24.5	lean	SAMN07999749	NA	NA	SAMEA112614514
MI_037_H	Medellin	Female	47	41_62	22.7	lean	SAMN07999750	SAMN07999750	SAMN07999750	SAMEA112614359
MI_038_H	Medellin	Male	43	41_62	26.5	overweight	SAMN07999751	SAMN07999751	SAMN07999751	SAMEA112614423
MI_039_H	Medellin	Female	61	41_62	33.2	obese	SAMN07999752	NA	NA	SAMEA112614429
MI_040_H	Medellin	Female	55	41_62	26.8	overweight	SAMN07999753	NA	NA	SAMEA112614227
MI_041_H	Medellin	Male	50	41_62	30.2	obese	SAMN07999754	NA	NA	SAMEA112614255
MI_042_H	Medellin	Male	46	41_62	26	overweight	SAMN07999755	NA	NA	SAMEA112614387
MI_043_H	Medellin	Female	51	41_62	32.5	obese	SAMN07999756	SAMN07999756	SAMN07999756	SAMEA112614310
MI_044_H	Medellin	Female	41	41_62	33.4	obese	SAMN07999757	NA	NA	SAMEA112614175
MI_045_H	Medellin	Male	26	18_40	29.3	overweight	SAMN07999758	NA	NA	SAMEA112614122
MI_046_H	Medellin	Female	56	41_62	34.1	obese	SAMN07999759	NA	NA	SAMEA112614338
MI_047_H	Medellin	Male	41	41_62	21	lean	SAMN07999760	NA	NA	SAMEA112614352
MI_048_H	Medellin	Female	40	18_40	22.7	lean	SAMN07999761	NA	NA	SAMEA112614222
MI_049_H	Medellin	Female	20	18_40	24.6	lean	SAMN07999762	NA	NA	SAMEA112614167
MI_050_H	Medellin	Female	25	18_40	28.7	overweight	SAMN07999763	NA	NA	SAMEA112614211
MI_051_H	Medellin	Male	29	18_40	27.2	overweight	SAMN07999764	NA	NA	SAMEA112614484
MI_052_H	Medellin	Male	33	18_40	42.9	obese	SAMN07999765	NA	NA	SAMEA112614157
MI_053_H	Medellin	Male	59	41_62	26.1	overweight	SAMN07999766	NA	NA	SAMEA112614184
MI_054_H	Medellin	Female	41	41_62	23.2	lean	SAMN07999767	NA	NA	SAMEA112614485
MI_055_H	Medellin	Male	40	18_40	31.8	obese	SAMN07999768	NA	NA	SAMEA112614311
MI_056_H	Medellin	Female	23	18_40	27.4	overweight	SAMN07999769	NA	NA	SAMEA112614536
MI_057_H	Medellin	Male	45	41_62	26.7	overweight	SAMN07999770	NA	NA	SAMEA112614164
MI_058_H	Medellin	Female	49	41_62	24.7	lean	SAMN07999771	SAMN07999771	SAMN07999771	SAMEA112614277
MI_059_H	Medellin	Male	27	18_40	19	lean	SAMN07999772	NA	NA	SAMEA112614303
MI_060_H	Medellin	Female	40	18_40	28.5	overweight	SAMN07999773	SAMN07999773	SAMN07999773	SAMEA112614421
MI_061_H	Medellin	Male	22	18_40	24.1	lean	SAMN07999774	NA	NA	SAMEA112614464
MI_062_H	Medellin	Female	46	41_62	22.8	lean	SAMN07999775	NA	NA	SAMEA112614520
MI_063_H	Medellin	Male	39	18_40	27.1	overweight	SAMN07999776	NA	NA	SAMEA112614434
MI_064_H	Medellin	Male	45	41_62	30	obese	SAMN07999777	NA	NA	SAMEA112614334
MI_065_H	Medellin	Male	56	41_62	32.5	obese	SAMN07999778	NA	NA	SAMEA112614380
MI_066_H	Medellin	Male	29	18_40	25.9	overweight	SAMN07999779	NA	NA	SAMEA112614412
MI_067_H	Medellin	Male	51	41_62	23.1	lean	SAMN07999780	NA	NA	SAMEA112614526
MI_068_H	Medellin	Male	32	18_40	26.8	overweight	SAMN07999781	SAMN07999781	SAMN07999781	SAMEA112614145
MI_069_H	Medellin	Male	42	41_62	28.4	overweight	SAMN07999782	SAMN07999782	SAMN07999782	SAMEA112614455
MI_070_H	Medellin	Female	62	41_62	29.9	overweight	SAMN07999783	NA	NA	SAMEA112614461
MI_071_H	Medellin	Female	29	18_40	32.4	obese	SAMN07999784	NA	NA	NA
MI_072_H	Medellin	Female	54	41_62	32.7	obese	SAMN07999785	NA	NA	SAMEA112614391
MI_073_H	Medellin	Male	24	18_40	20.8	lean	SAMN07999786	SAMN07999786	SAMN07999786	SAMEA112614261
MI_074_H	Medellin	Male	38	18_40	33.9	obese	SAMN07999787	NA	NA	SAMEA112614530
MI_075_H	Medellin	Female	53	41_62	28.9	overweight	SAMN07999788	NA	NA	SAMEA112614452
MI_076_H	Medellin	Male	40	18_40	39.9	obese	SAMN07999789	NA	NA	SAMEA112614407
MI_077_H	Medellin	Male	60	41_62	27.7	overweight	SAMN07999790	NA	NA	SAMEA112614371
MI_078_H	Medellin	Male	28	18_40	31.5	obese	SAMN07999791	NA	NA	SAMEA112614515
MI_079_H	Medellin	Female	52	41_62	33.8	obese	SAMN07999792	NA	NA	SAMEA112614502
MI_080_H	Medellin	Female	43	41_62	27	overweight	SAMN07999793	NA	NA	SAMEA112614395
MI_081_H	Medellin	Female	57	41_62	19	lean	SAMN07999794	NA	NA	SAMEA112614546
MI_082_H	Medellin	Female	55	41_62	25.3	overweight	SAMN07999795	SAMN07999795	SAMN07999795	SAMEA112614314
MI_083_H	Medellin	Female	33	18_40	23.8	lean	SAMN07999796	NA	NA	SAMEA112614489
MI_084_H	Medellin	Male	41	41_62	20.4	lean	SAMN07999797	NA	NA	SAMEA112614443
MI_085_H	Medellin	Male	22	18_40	24.1	lean	SAMN07999798	SAMN07999798	SAMN07999798	SAMEA112614231
MI_086_H	Medellin	Male	56	41_62	29.5	overweight	SAMN07999799	SAMN07999799	SAMN07999799	SAMEA112614358
MI_087_H	Medellin	Male	45	41_62	23.9	lean	SAMN07999800	NA	NA	SAMEA112614278
MI_088_H	Medellin	Male	53	41_62	31.4	obese	SAMN07999801	SAMN07999801	SAMN07999801	SAMEA112614327
MI_089_H	Medellin	Female	44	41_62	27.9	overweight	SAMN07999802	NA	NA	SAMEA112614348
MI_090_H	Medellin	Female	34	18_40	22.1	lean	SAMN07999803	SAMN07999803	SAMN07999803	SAMEA112614312
MI_091_H	Medellin	Female	57	41_62	38	obese	SAMN07999804	NA	NA	SAMEA112614367
MI_092_H	Medellin	Female	35	18_40	33.3	obese	SAMN07999805	NA	NA	SAMEA112614298
MI_093_H	Medellin	Female	56	41_62	24.4	lean	SAMN07999806	NA	NA	NA
MI_094_H	Medellin	Female	21	18_40	21.2	lean	SAMN07999807	NA	NA	SAMEA112614415
MI_095_H	Medellin	Male	43	41_62	22.4	lean	SAMN07999808	NA	NA	SAMEA112614172
MI_096_H	Medellin	Female	40	18_40	31.2	obese	SAMN07999809	NA	NA	SAMEA112614291
MI_097_H	Medellin	Female	54	41_62	28.5	overweight	SAMN07999810	NA	NA	SAMEA112614160
MI_098_H	Medellin	Male	48	41_62	22.8	lean	SAMN07999811	NA	NA	SAMEA112614119
MI_099_H	Medellin	Male	45	41_62	28	overweight	SAMN07999812	SAMN07999812	SAMN07999812	SAMEA112614269
MI_100_H	Bogota	Female	44	41_62	25.8	overweight	SAMN07999813	NA	NA	SAMEA112614197
MI_101_H	Bogota	Female	26	18_40	23.2	lean	SAMN07999814	NA	NA	SAMEA112614264
MI_102_H	Bogota	Female	29	18_40	23.8	lean	SAMN07999815	NA	NA	SAMEA112614490
MI_103_H	Bogota	Female	57	41_62	20.6	lean	SAMN07999816	SAMN07999816	SAMN07999816	NA
MI_104_H	Bogota	Female	33	18_40	26.1	overweight	SAMN07999817	NA	NA	SAMEA112614522
MI_105_H	Bogota	Female	43	41_62	24.2	lean	SAMN07999818	SAMN07999818	SAMN07999818	SAMEA112614505
MI_106_H	Bogota	Female	50	41_62	20.2	lean	SAMN07999819	NA	NA	SAMEA112614177
MI_107_H	Bogota	Female	27	18_40	24.9	lean	SAMN07999820	NA	NA	SAMEA112614482
MI_108_H	Bogota	Female	18	18_40	28.4	overweight	SAMN07999821	NA	NA	SAMEA112614528
MI_109_H	Bogota	Female	39	18_40	32.6	obese	SAMN07999822	SAMN07999822	SAMN07999822	SAMEA112614518
MI_110_H	Bogota	Female	36	18_40	36.9	obese	SAMN07999823	NA	NA	SAMEA112614463
MI_111_H	Bogota	Female	45	41_62	25.9	overweight	SAMN07999824	NA	NA	SAMEA112614294
MI_112_H	Bogota	Female	59	41_62	31.4	obese	SAMN07999825	SAMN07999825	SAMN07999825	SAMEA112614159
MI_113_H	Bogota	Female	44	41_62	22.1	lean	SAMN07999826	SAMN07999826	SAMN07999826	SAMEA112614456
MI_114_H	Bogota	Female	32	18_40	28.3	overweight	SAMN07999827	NA	NA	SAMEA112614497
MI_115_H	Bogota	Female	50	41_62	32.8	obese	SAMN07999828	NA	NA	SAMEA112614512
MI_116_H	Bogota	Female	33	18_40	24.3	lean	SAMN07999829	SAMN07999829	SAMN07999829	NA
MI_117_H	Bogota	Female	42	41_62	26.4	overweight	SAMN07999830	NA	NA	SAMEA112614410
MI_118_H	Bogota	Female	52	41_62	23	lean	SAMN07999831	SAMN07999831	SAMN07999831	SAMEA112614378
MI_119_H	Bogota	Female	43	41_62	21.3	lean	SAMN07999832	NA	NA	SAMEA112614357
MI_120_H	Bogota	Male	47	41_62	26.5	overweight	SAMN07999833	NA	NA	SAMEA112614336
MI_122_H	Bogota	Female	41	41_62	26	overweight	SAMN07999834	NA	NA	SAMEA112614468
MI_123_H	Bogota	Female	56	41_62	32.6	obese	SAMN07999835	NA	NA	SAMEA112614420
MI_124_H	Bogota	Female	39	18_40	31.7	obese	SAMN07999836	NA	NA	SAMEA112614256
MI_125_H	Bogota	Male	32	18_40	28.3	overweight	SAMN07999837	NA	NA	SAMEA112614450
MI_126_H	Bogota	Male	59	41_62	31.4	obese	SAMN07999838	NA	NA	SAMEA112614154
MI_127_H	Bogota	Male	29	18_40	27.1	overweight	SAMN07999839	NA	NA	SAMEA112614432
MI_128_H	Bogota	Male	22	18_40	26.3	overweight	SAMN07999840	NA	NA	SAMEA112614414
MI_129_H	Bogota	Female	24	18_40	37.5	obese	SAMN07999841	NA	NA	SAMEA112614349
MI_130_H	Bogota	Female	57	41_62	33	obese	SAMN07999842	NA	NA	NA
MI_131_H	Bogota	Male	49	41_62	27.5	overweight	SAMN07999843	SAMN07999843	SAMN07999843	SAMEA112614290
MI_132_H	Bogota	Female	35	18_40	21.3	lean	SAMN07999844	NA	NA	SAMEA112614235
MI_133_H	Bogota	Male	26	18_40	22.1	lean	SAMN07999845	NA	NA	SAMEA112614373
MI_134_H	Bogota	Male	35	18_40	25.4	overweight	SAMN07999846	NA	NA	SAMEA112614473
MI_135_H	Bogota	Male	56	41_62	28.3	overweight	SAMN07999847	NA	NA	SAMEA112614441
MI_136_H	Bogota	Male	38	18_40	22.2	lean	SAMN07999848	NA	NA	SAMEA112614203
MI_137_H	Bogota	Male	58	41_62	30.9	obese	SAMN07999849	NA	NA	SAMEA112614324
MI_138_H	Bogota	Female	51	41_62	30.4	obese	SAMN07999850	NA	NA	SAMEA112614396
MI_139_H	Bogota	Male	28	18_40	31.5	obese	SAMN07999851	NA	NA	SAMEA112614188
MI_140_H	Bogota	Male	47	41_62	25.4	overweight	SAMN07999852	NA	NA	SAMEA112614328
MI_141_H	Bogota	Male	57	41_62	29.1	overweight	SAMN07999853	NA	NA	SAMEA112614200
MI_142_H	Bogota	Male	42	41_62	29.3	overweight	SAMN07999854	NA	NA	SAMEA112614111
MI_143_H	Bogota	Female	34	18_40	38.1	obese	SAMN07999855	NA	NA	SAMEA112614365
MI_144_H	Bogota	Male	29	18_40	28.8	overweight	SAMN07999856	NA	NA	SAMEA112614390
MI_145_H	Bogota	Female	50	41_62	26.2	overweight	SAMN07999857	NA	NA	SAMEA112614275
MI_146_H	Bogota	Male	29	18_40	25.8	overweight	SAMN07999858	NA	NA	SAMEA112614117
MI_147_H	Bogota	Male	53	41_62	24.5	lean	SAMN07999859	SAMN07999859	SAMN07999859	SAMEA112614306
MI_148_H	Bogota	Male	41	41_62	23.5	lean	SAMN07999860	NA	NA	SAMEA112614125
MI_149_H	Bogota	Male	48	41_62	30.4	obese	SAMN07999861	NA	NA	SAMEA112614538
MI_150_H	Bogota	Male	56	41_62	31.9	obese	SAMN07999862	NA	NA	SAMEA112614273
MI_151_H	Bogota	Female	28	18_40	23.1	lean	SAMN07999863	NA	NA	SAMEA112614486
MI_152_H	Bogota	Male	42	41_62	26.3	overweight	SAMN07999864	NA	NA	SAMEA112614479
MI_153_H	Bogota	Male	41	41_62	28.7	overweight	SAMN07999865	NA	NA	SAMEA112614289
MI_154_H	Bogota	Male	39	18_40	27.2	overweight	SAMN07999866	NA	NA	SAMEA112614389
MI_155_H	Bogota	Female	31	18_40	20.2	lean	SAMN07999867	NA	NA	SAMEA112614431
MI_156_H	Bogota	Female	54	41_62	27.9	overweight	SAMN07999868	SAMN07999868	SAMN07999868	SAMEA112614158
MI_157_H	Bogota	Male	47	41_62	24.7	lean	SAMN07999869	NA	NA	SAMEA112614507
MI_158_H	Bogota	Male	41	41_62	21.3	lean	SAMN07999870	SAMN07999870	SAMN07999870	SAMEA112614513
MI_159_H	Bogota	Male	38	18_40	30.4	obese	SAMN07999871	NA	NA	SAMEA112614419
MI_160_H	Bogota	Female	39	18_40	22.9	lean	SAMN07999872	SAMN07999872	SAMN07999872	SAMEA112614356
MI_161_H	Bogota	Female	32	18_40	29.7	overweight	SAMN07999873	NA	NA	SAMEA112614248
MI_162_H	Bogota	Female	41	41_62	31.8	obese	SAMN07999874	NA	NA	SAMEA112614206
MI_163_H	Bogota	Male	43	41_62	27.7	overweight	SAMN07999875	NA	NA	SAMEA112614251
MI_164_H	Bogota	Female	43	41_62	26.6	overweight	SAMN07999876	NA	NA	SAMEA112614495
MI_165_H	Bogota	Female	44	41_62	22.2	lean	SAMN07999877	SAMN07999877	SAMN07999877	NA
MI_166_H	Bogota	Male	24	18_40	33.9	obese	SAMN07999878	SAMN07999878	SAMN07999878	SAMEA112614459
MI_167_H	Bogota	Female	49	41_62	30.1	obese	SAMN07999879	NA	NA	SAMEA112614499
MI_168_H	Bogota	Male	30	18_40	23	lean	SAMN07999880	SAMN07999880	SAMN07999880	SAMEA112614131
MI_169_H	Bogota	Male	37	18_40	36.2	obese	SAMN07999881	NA	NA	SAMEA112614409
MI_170_H	Bogota	Female	28	18_40	29	overweight	SAMN07999882	NA	NA	SAMEA112614467
MI_171_H	Bogota	Male	29	18_40	28.5	overweight	SAMN07999883	NA	NA	SAMEA112614216
MI_172_H	Bogota	Male	52	41_62	27.9	overweight	SAMN07999884	NA	NA	SAMEA112614381
MI_173_H	Bogota	Female	35	18_40	28.1	overweight	SAMN07999885	NA	NA	SAMEA112614532
MI_174_H	Bogota	Male	41	41_62	28.1	overweight	SAMN07999886	NA	NA	SAMEA112614440
MI_175_H	Bogota	Female	42	41_62	32.5	obese	SAMN07999887	NA	NA	SAMEA112614476
MI_176_H	Bogota	Female	28	18_40	29.6	overweight	SAMN07999888	SAMN07999888	SAMN07999888	SAMEA112614397
MI_177_H	Bogota	Female	33	18_40	27.2	overweight	SAMN07999889	NA	NA	SAMEA112614394
MI_178_H	Bogota	Female	47	41_62	31.7	obese	SAMN07999890	SAMN07999890	SAMN07999890	SAMEA112614370
MI_179_H	Bogota	Female	22	18_40	27.4	overweight	SAMN07999891	SAMN07999891	SAMN07999891	SAMEA112614445
MI_180_H	Bogota	Male	18	18_40	20.9	lean	SAMN07999892	NA	NA	SAMEA112614350
MI_181_H	Bogota	Female	52	41_62	24.7	lean	SAMN07999893	NA	NA	SAMEA112614114
MI_182_H	Bogota	Female	34	18_40	27.6	overweight	SAMN07999894	NA	NA	SAMEA112614364
MI_183_H	Bogota	Female	32	18_40	21.3	lean	SAMN07999895	NA	NA	SAMEA112614544
MI_184_H	Bogota	Female	32	18_40	31.3	obese	SAMN07999896	NA	NA	SAMEA112614405
MI_185_H	Bogota	Male	30	18_40	23	lean	SAMN07999897	NA	NA	SAMEA112614271
MI_186_H	Barranquilla	Female	60	41_62	26.8	overweight	SAMN07999898	NA	NA	SAMEA112614301
MI_187_H	Barranquilla	Female	34	18_40	31	obese	SAMN07999899	SAMN07999899	SAMN07999899	SAMEA112614295
MI_188_H	Barranquilla	Male	44	41_62	32.1	obese	SAMN07999900	NA	NA	SAMEA112614317
MI_189_H	Barranquilla	Female	51	41_62	38.1	obese	SAMN07999901	NA	NA	SAMEA112614330
MI_190_H	Barranquilla	Male	26	18_40	26.1	overweight	SAMN07999902	NA	NA	SAMEA112614116
MI_191_H	Barranquilla	Female	35	18_40	31.8	obese	SAMN07999903	NA	NA	SAMEA112614151
MI_192_H	Barranquilla	Female	31	18_40	30.8	obese	SAMN07999904	SAMN07999904	SAMN07999904	SAMEA112614268
MI_193_H	Barranquilla	Female	48	41_62	35.5	obese	SAMN07999905	NA	NA	SAMEA112614305
MI_194_H	Barranquilla	Female	37	18_40	23.3	lean	SAMN07999906	NA	NA	NA
MI_195_H	Barranquilla	Female	28	18_40	37.6	obese	SAMN07999907	NA	NA	SAMEA112614281
MI_196_H	Barranquilla	Female	44	41_62	21.9	lean	SAMN07999908	NA	NA	SAMEA112614198
MI_197_H	Barranquilla	Female	44	41_62	34.2	obese	SAMN07999909	NA	NA	SAMEA112614115
MI_198_H	Barranquilla	Male	41	41_62	21.5	lean	SAMN07999910	NA	NA	NA
MI_199_H	Barranquilla	Female	39	18_40	38	obese	SAMN07999911	NA	NA	SAMEA112614260
MI_200_H	Barranquilla	Female	49	41_62	36.7	obese	SAMN07999912	NA	NA	SAMEA112614163
MI_201_H	Barranquilla	Male	32	18_40	32.4	obese	SAMN07999913	SAMN07999913	SAMN07999913	SAMEA112614341
MI_202_H	Barranquilla	Female	24	18_40	24.5	lean	SAMN07999914	NA	NA	SAMEA112614153
MI_203_H	Barranquilla	Female	57	41_62	28.9	overweight	SAMN07999915	NA	NA	SAMEA112614325
MI_204_H	Barranquilla	Female	41	41_62	31	obese	SAMN07999916	NA	NA	SAMEA112614369
MI_205_H	Barranquilla	Female	51	41_62	27.6	overweight	SAMN07999917	NA	NA	SAMEA112614400
MI_206_H	Barranquilla	Female	32	18_40	28.5	overweight	SAMN07999918	NA	NA	SAMEA112614224
MI_207_H	Barranquilla	Female	46	41_62	25.7	overweight	SAMN07999919	NA	NA	SAMEA112614318
MI_208_H	Barranquilla	Female	54	41_62	24.3	lean	SAMN07999920	NA	NA	SAMEA112614181
MI_209_H	Barranquilla	Male	35	18_40	28.9	overweight	SAMN07999921	NA	NA	SAMEA112614466
MI_210_H	Barranquilla	Female	32	18_40	31.8	obese	SAMN07999922	NA	NA	SAMEA112614340
MI_211_H	Barranquilla	Female	38	18_40	22	lean	SAMN07999923	NA	NA	SAMEA112614229
MI_212_H	Barranquilla	Female	51	41_62	22.6	lean	SAMN07999924	NA	NA	SAMEA112614393
MI_213_H	Barranquilla	Male	41	41_62	33.6	obese	SAMN07999925	NA	NA	SAMEA112614134
MI_214_H	Barranquilla	Male	57	41_62	27.8	overweight	SAMN07999926	NA	NA	SAMEA112614385
MI_215_H	Barranquilla	Female	44	41_62	31.5	obese	SAMN07999927	NA	NA	NA
MI_216_H	Barranquilla	Female	45	41_62	26.1	overweight	SAMN07999928	NA	NA	SAMEA112614232
MI_217_H	Barranquilla	Female	33	18_40	24.4	lean	SAMN07999929	NA	NA	SAMEA112614510
MI_218_H	Barranquilla	Male	45	41_62	26.2	overweight	SAMN07999930	NA	NA	SAMEA112614262
MI_219_H	Barranquilla	Male	49	41_62	36	obese	SAMN07999931	SAMN07999931	SAMN07999931	SAMEA112614137
MI_220_H	Barranquilla	Male	41	41_62	29.2	overweight	SAMN07999932	NA	NA	SAMEA112614504
MI_221_H	Barranquilla	Male	42	41_62	23.6	lean	SAMN07999933	NA	NA	SAMEA112614249
MI_222_H	Barranquilla	Male	26	18_40	22.6	lean	SAMN07999934	SAMN07999934	NA	NA
MI_223_H	Barranquilla	Female	30	18_40	39.4	obese	SAMN07999935	NA	NA	SAMEA112614267
MI_224_H	Barranquilla	Female	31	18_40	25.7	overweight	SAMN07999936	SAMN07999936	SAMN07999936	SAMEA112614270
MI_225_H	Barranquilla	Female	57	41_62	33.6	obese	SAMN07999937	NA	NA	SAMEA112614355
MI_226_H	Barranquilla	Female	57	41_62	37	obese	SAMN07999938	NA	NA	SAMEA112614448
MI_227_H	Barranquilla	Female	23	18_40	20.6	lean	SAMN07999939	SAMN07999939	SAMN07999939	SAMEA112614143
MI_228_H	Barranquilla	Female	24	18_40	25	overweight	SAMN07999940	SAMN07999940	SAMN07999940	SAMEA112614331
MI_229_H	Barranquilla	Male	55	41_62	23.4	lean	SAMN07999941	SAMN07999941	NA	SAMEA112614307
MI_230_H	Barranquilla	Male	52	41_62	20.9	lean	SAMN07999942	NA	NA	SAMEA112614183
MI_231_H	Barranquilla	Male	46	41_62	23.7	lean	NA	NA	NA	SAMEA112614254
MI_232_H	Barranquilla	Male	30	18_40	22.6	lean	SAMN07999943	NA	NA	SAMEA112614141
MI_233_H	Barranquilla	Female	18	18_40	20.8	lean	SAMN07999944	NA	NA	SAMEA112614493
MI_234_H	Barranquilla	Male	38	18_40	29.2	overweight	SAMN07999945	SAMN07999945	NA	SAMEA112614345
MI_235_H	Barranquilla	Male	45	41_62	28	overweight	SAMN07999946	SAMN07999946	SAMN07999946	SAMEA112614299
MI_236_H	Barranquilla	Female	57	41_62	25.8	overweight	SAMN07999947	NA	NA	SAMEA112614377
MI_237_H	Barranquilla	Female	48	41_62	33	obese	SAMN07999948	NA	NA	SAMEA112614120
MI_238_H	Barranquilla	Female	49	41_62	20.1	lean	SAMN07999949	NA	NA	SAMEA112614150
MI_239_H	Barranquilla	Male	21	18_40	29.8	overweight	SAMN07999950	SAMN07999950	NA	SAMEA112614288
MI_240_H	Barranquilla	Male	31	18_40	31.1	obese	SAMN07999951	NA	NA	SAMEA112614186
MI_241_H	Barranquilla	Male	30	18_40	24.8	lean	SAMN07999952	NA	NA	SAMEA112614362
MI_242_H	Barranquilla	Male	49	41_62	26.8	overweight	SAMN07999953	SAMN07999953	SAMN07999953	SAMEA112614187
MI_243_H	Barranquilla	Female	27	18_40	26.7	overweight	SAMN07999954	SAMN07999954	SAMN07999954	SAMEA112614205
MI_244_H	Barranquilla	Male	50	41_62	26.2	overweight	SAMN07999955	SAMN07999955	NA	SAMEA112614194
MI_245_H	Barranquilla	Female	46	41_62	25.6	overweight	SAMN07999956	NA	NA	SAMEA112614176
MI_246_H	Barranquilla	Male	48	41_62	25	overweight	SAMN07999957	NA	NA	SAMEA112614284
MI_247_H	Barranquilla	Female	46	41_62	24.1	lean	SAMN07999958	NA	NA	SAMEA112614126
MI_248_H	Barranquilla	Male	43	41_62	37.8	obese	SAMN07999959	NA	NA	SAMEA112614279
MI_249_H	Barranquilla	Male	35	18_40	29.9	overweight	SAMN07999960	NA	NA	SAMEA112614199
MI_250_H	Barranquilla	Male	49	41_62	27	overweight	SAMN07999961	SAMN07999961	NA	SAMEA112614242
MI_251_H	Barranquilla	Male	30	18_40	42.7	obese	SAMN07999962	NA	NA	SAMEA112614363
MI_252_H	Barranquilla	Male	44	41_62	28.4	overweight	SAMN07999963	SAMN07999963	SAMN07999963	SAMEA112614196
MI_253_H	Barranquilla	Male	50	41_62	28.5	overweight	SAMN07999964	NA	NA	SAMEA112614545
MI_254_H	Barranquilla	Male	59	41_62	24.5	lean	SAMN07999965	NA	NA	SAMEA112614436
MI_255_H	Barranquilla	Male	49	41_62	27.7	overweight	SAMN07999966	NA	NA	NA
MI_256_H	Barranquilla	Male	39	18_40	36	obese	SAMN07999967	NA	NA	SAMEA112614185
MI_257_H	Barranquilla	Male	59	41_62	29.2	overweight	SAMN07999968	SAMN07999968	SAMN07999968	SAMEA112614402
MI_258_H	Barranquilla	Female	36	18_40	29.9	overweight	SAMN07999969	NA	NA	SAMEA112614226
MI_259_H	Barranquilla	Male	25	18_40	28.1	overweight	SAMN07999970	NA	NA	SAMEA112614418
MI_260_H	Barranquilla	Male	59	41_62	32.2	obese	SAMN07999971	NA	NA	SAMEA112614524
MI_261_H	Barranquilla	Male	43	41_62	33.1	obese	SAMN07999972	SAMN07999972	SAMN07999972	SAMEA112614344
MI_262_H	Barranquilla	Male	58	41_62	30.9	obese	SAMN07999973	NA	NA	SAMEA112614320
MI_263_H	Barranquilla	Female	28	18_40	30.2	obese	SAMN07999974	NA	NA	SAMEA112614494
MI_264_H	Barranquilla	Male	33	18_40	25.3	overweight	SAMN07999975	NA	NA	SAMEA112614213
MI_265_H	Barranquilla	Female	48	41_62	28.8	overweight	SAMN07999976	NA	NA	SAMEA112614422
MI_266_H	Barranquilla	Male	60	41_62	36.4	obese	SAMN07999977	NA	NA	SAMEA112614516
MI_267_H	Barranquilla	Male	38	18_40	21.5	lean	SAMN07999978	NA	NA	SAMEA112614408
MI_269_H	Barranquilla	Male	40	18_40	26.8	overweight	SAMN07999979	SAMN07999979	SAMN07999979	SAMEA112614156
MI_270_H	Barranquilla	Female	34	18_40	24.5	lean	SAMN07999980	NA	NA	SAMEA112614417
MI_271_H	Barranquilla	Female	44	41_62	30.4	obese	SAMN07999981	NA	NA	SAMEA112614478
MI_273_H	Barranquilla	Female	48	41_62	28.8	overweight	SAMN07999982	SAMN07999982	SAMN07999982	NA
MI_274_H	Barranquilla	Male	57	41_62	33.6	obese	SAMN07999983	SAMN07999983	NA	SAMEA112614428
MI_275_H	Barranquilla	Male	59	41_62	23.2	lean	SAMN07999984	SAMN07999984	SAMN07999984	SAMEA112614178
MI_276_H	Barranquilla	Male	38	18_40	29.5	overweight	SAMN07999985	NA	NA	SAMEA112614309
MI_277_H	Barranquilla	Male	28	18_40	26.8	overweight	SAMN07999986	NA	NA	SAMEA112614535
MI_278_H	Bucaramanga	Female	29	18_40	31.5	obese	SAMN07999987	NA	NA	SAMEA112614529
MI_279_H	Bucaramanga	Male	22	18_40	22	lean	SAMN07999988	NA	NA	SAMEA112614501
MI_280_H	Bucaramanga	Male	32	18_40	25.2	overweight	SAMN07999989	NA	NA	SAMEA112614133
MI_281_H	Bucaramanga	Female	55	41_62	25.3	overweight	SAMN07999990	SAMN07999990	SAMN07999990	SAMEA112614218
MI_282_H	Bucaramanga	Male	53	41_62	35.7	obese	SAMN07999991	NA	NA	SAMEA112614217
MI_283_H	Bucaramanga	Female	47	41_62	31.7	obese	SAMN07999992	NA	NA	SAMEA112614130
MI_284_H	Bucaramanga	Female	57	41_62	27.3	overweight	SAMN07999993	NA	NA	SAMEA112614541
MI_285_H	Bucaramanga	Male	33	18_40	24.2	lean	SAMN07999994	SAMN07999994	SAMN07999994	SAMEA112614453
MI_286_H	Bucaramanga	Male	26	18_40	25.8	overweight	SAMN07999995	NA	NA	SAMEA112614326
MI_287_H	Bucaramanga	Male	34	18_40	18.6	lean	SAMN07999996	SAMN07999996	SAMN07999996	SAMEA112614189
MI_288_H	Bucaramanga	Female	32	18_40	24.2	lean	SAMN07999997	NA	NA	SAMEA112614399
MI_289_H	Bucaramanga	Female	28	18_40	30.1	obese	SAMN07999998	SAMN07999998	SAMN07999998	SAMEA112614519
MI_290_H	Bucaramanga	Female	56	41_62	27.5	overweight	SAMN07999999	NA	NA	SAMEA112614477
MI_291_H	Bucaramanga	Male	47	41_62	22.8	lean	SAMN08000000	SAMN08000000	SAMN08000000	SAMEA112614286
MI_292_H	Bucaramanga	Female	49	41_62	24.1	lean	SAMN08000001	NA	NA	SAMEA112614360
MI_293_H	Bucaramanga	Male	30	18_40	24.2	lean	SAMN08000002	NA	NA	SAMEA112614383
MI_294_H	Bucaramanga	Female	44	41_62	25.6	overweight	SAMN08000003	NA	NA	SAMEA112614219
MI_295_H	Bucaramanga	Male	39	18_40	20.6	lean	SAMN08000004	SAMN08000004	SAMN08000004	SAMEA112614488
MI_296_H	Bucaramanga	Male	28	18_40	28.6	overweight	SAMN08000005	NA	NA	SAMEA112614333
MI_297_H	Bucaramanga	Male	29	18_40	31.5	obese	SAMN08000006	SAMN08000006	NA	SAMEA112614339
MI_298_H	Bucaramanga	Male	38	18_40	39.2	obese	SAMN08000007	NA	NA	SAMEA112614353
MI_299_H	Bucaramanga	Male	46	41_62	23	lean	SAMN08000008	NA	NA	SAMEA112614204
MI_300_H	Bucaramanga	Female	34	18_40	30.8	obese	SAMN08000009	NA	NA	SAMEA112614446
MI_301_H	Bucaramanga	Male	37	18_40	28.8	overweight	SAMN08000010	NA	NA	SAMEA112614225
MI_302_H	Bucaramanga	Female	27	18_40	26.3	overweight	SAMN08000011	NA	NA	SAMEA112614152
MI_303_H	Bucaramanga	Female	37	18_40	36.5	obese	SAMN08000012	NA	NA	SAMEA112614416
MI_304_H	Bucaramanga	Female	32	18_40	21.4	lean	SAMN08000013	NA	NA	SAMEA112614517
MI_305_H	Bucaramanga	Female	45	41_62	25.1	overweight	SAMN08000014	NA	NA	SAMEA112614368
MI_306_H	Bucaramanga	Male	50	41_62	26.6	overweight	SAMN08000015	NA	NA	SAMEA112614319
MI_307_H	Bucaramanga	Male	51	41_62	27.6	overweight	SAMN08000016	SAMN08000016	SAMN08000016	SAMEA112614347
MI_308_H	Bucaramanga	Male	48	41_62	32.6	obese	SAMN08000017	NA	NA	SAMEA112614527
MI_309_H	Bucaramanga	Female	24	18_40	29.7	overweight	SAMN08000018	NA	NA	SAMEA112614506
MI_310_H	Bucaramanga	Female	36	18_40	24.4	lean	SAMN08000019	NA	NA	SAMEA112614392
MI_311_H	Bucaramanga	Female	39	18_40	29.9	overweight	SAMN08000020	NA	NA	SAMEA112614361
MI_312_H	Bucaramanga	Female	35	18_40	20.9	lean	SAMN08000021	NA	NA	SAMEA112614293
MI_313_H	Bucaramanga	Male	29	18_40	24.8	lean	SAMN08000022	NA	NA	SAMEA112614427
MI_314_H	Bucaramanga	Female	30	18_40	29.1	overweight	SAMN08000023	NA	NA	SAMEA112614136
MI_315_H	Bucaramanga	Female	44	41_62	23.3	lean	SAMN08000024	NA	NA	SAMEA112614465
MI_316_H	Bucaramanga	Female	34	18_40	29.9	overweight	SAMN08000025	NA	NA	SAMEA112614304
MI_317_H	Bucaramanga	Male	37	18_40	34.2	obese	SAMN08000026	NA	NA	SAMEA112614263
MI_318_H	Bucaramanga	Female	24	18_40	25.3	overweight	SAMN08000027	NA	NA	SAMEA112614129
MI_319_H	Bucaramanga	Female	23	18_40	24.1	lean	SAMN08000028	NA	NA	NA
MI_320_H	Bucaramanga	Female	54	41_62	25.1	overweight	SAMN08000029	NA	NA	SAMEA112614533
MI_321_H	Bucaramanga	Male	46	41_62	27.8	overweight	SAMN08000030	NA	NA	SAMEA112614173
MI_322_H	Bucaramanga	Female	51	41_62	27.1	overweight	SAMN08000031	SAMN08000031	SAMN08000031	SAMEA112614401
MI_323_H	Bucaramanga	Female	48	41_62	26.1	overweight	SAMN08000032	NA	NA	SAMEA112614435
MI_324_H	Bucaramanga	Female	28	18_40	29.9	overweight	SAMN08000033	SAMN08000033	SAMN08000033	SAMEA112614243
MI_325_H	Bucaramanga	Male	29	18_40	27	overweight	SAMN08000034	NA	NA	SAMEA112614498
MI_326_H	Bucaramanga	Male	24	18_40	23.3	lean	SAMN08000035	SAMN08000035	SAMN08000035	SAMEA112614457
MI_327_H	Bucaramanga	Female	43	41_62	22.8	lean	SAMN08000036	SAMN08000036	NA	SAMEA112614207
MI_328_H	Bucaramanga	Female	27	18_40	23.2	lean	SAMN08000037	NA	NA	SAMEA112614447
MI_329_H	Bucaramanga	Female	23	18_40	21.2	lean	SAMN08000038	NA	NA	SAMEA112614250
MI_330_H	Bucaramanga	Male	27	18_40	34.4	obese	SAMN08000039	NA	NA	SAMEA112614458
MI_331_H	Bucaramanga	Male	32	18_40	21	lean	SAMN08000040	NA	NA	SAMEA112614376
MI_332_H	Bucaramanga	Male	50	41_62	32.1	obese	SAMN08000041	NA	NA	SAMEA112614313
MI_333_H	Bucaramanga	Male	35	18_40	27.5	overweight	SAMN08000042	NA	NA	SAMEA112614492
MI_334_H	Bucaramanga	Male	33	18_40	21.6	lean	SAMN08000043	NA	NA	SAMEA112614449
MI_335_H	Bucaramanga	Female	21	18_40	25.3	overweight	SAMN08000044	SAMN08000044	SAMN08000044	SAMEA112614426
MI_336_H	Bucaramanga	Male	44	41_62	30.4	obese	SAMN08000045	NA	NA	SAMEA112614292
MI_337_H	Bucaramanga	Male	34	18_40	34.6	obese	SAMN08000046	NA	NA	SAMEA112614135
MI_338_H	Bucaramanga	Female	31	18_40	33.6	obese	SAMN08000047	NA	NA	SAMEA112614287
MI_339_H	Bucaramanga	Male	28	18_40	28	overweight	SAMN08000048	SAMN08000048	SAMN08000048	SAMEA112614386
MI_340_H	Bucaramanga	Female	30	18_40	20.6	lean	SAMN08000049	NA	NA	SAMEA112614241
MI_341_H	Bucaramanga	Male	51	41_62	22.5	lean	SAMN08000050	NA	NA	SAMEA112614332
MI_342_H	Bucaramanga	Female	51	41_62	21.9	lean	SAMN08000051	NA	NA	SAMEA112614343
MI_343_H	Bucaramanga	Male	59	41_62	29.3	overweight	SAMN08000052	NA	NA	SAMEA112614539
MI_344_H	Bucaramanga	Male	47	41_62	32.5	obese	SAMN08000053	SAMN08000053	NA	SAMEA112614384
MI_345_H	Bucaramanga	Female	28	18_40	22.2	lean	SAMN08000054	NA	NA	SAMEA112614223
MI_346_H	Bucaramanga	Male	21	18_40	20.9	lean	SAMN08000055	SAMN08000055	SAMN08000055	SAMEA112614118
MI_347_H	Bucaramanga	Female	26	18_40	35.3	obese	SAMN08000056	NA	NA	SAMEA112614109
MI_348_H	Bucaramanga	Female	30	18_40	24.7	lean	SAMN08000057	NA	NA	NA
MI_349_H	Bucaramanga	Male	53	41_62	23.8	lean	SAMN08000058	NA	NA	SAMEA112614354
MI_350_H	Bucaramanga	Male	49	41_62	24.5	lean	SAMN08000059	NA	NA	SAMEA112614210
MI_351_H	Bucaramanga	Male	50	41_62	28.1	overweight	SAMN08000060	SAMN08000060	NA	SAMEA112614480
MI_352_H	Bucaramanga	Male	33	18_40	29	overweight	SAMN08000061	NA	NA	SAMEA112614161
MI_353_H	Bucaramanga	Female	29	18_40	27	overweight	SAMN08000062	SAMN08000062	SAMN08000062	SAMEA112614190
MI_354_H	Bucaramanga	Male	22	18_40	46.5	obese	SAMN08000063	SAMN08000063	NA	SAMEA112614127
MI_355_H	Bucaramanga	Male	51	41_62	28	overweight	SAMN08000064	SAMN08000064	SAMN08000064	SAMEA112614162
MI_356_H	Bucaramanga	Male	57	41_62	22.2	lean	SAMN08000065	NA	NA	SAMEA112614112
MI_357_H	Cali	Female	30	18_40	28.7	overweight	SAMN08000066	NA	NA	SAMEA112614296
MI_358_H	Cali	Male	55	41_62	24.2	lean	SAMN08000067	NA	NA	SAMEA112614238
MI_359_H	Cali	Female	29	18_40	27.4	overweight	SAMN08000068	SAMN08000068	SAMN08000068	SAMEA112614413
MI_360_H	Cali	Male	30	18_40	28.4	overweight	SAMN08000069	SAMN08000069	SAMN08000069	SAMEA112614430
MI_361_H	Cali	Female	43	41_62	24	lean	SAMN08000070	NA	NA	SAMEA112614280
MI_362_H	Cali	Female	35	18_40	22.8	lean	NA	NA	NA	SAMEA112614214
MI_363_H	Cali	Male	37	18_40	27	overweight	SAMN08000071	NA	NA	SAMEA112614316
MI_364_H	Cali	Male	34	18_40	23.5	lean	SAMN08000072	NA	NA	SAMEA112614239
MI_365_H	Cali	Male	52	41_62	22.6	lean	SAMN08000073	NA	NA	SAMEA112614180
MI_366_H	Cali	Female	47	41_62	36.5	obese	SAMN08000074	SAMN08000074	NA	SAMEA112614265
MI_367_H	Cali	Female	23	18_40	19.6	lean	SAMN08000075	NA	NA	SAMEA112614212
MI_368_H	Cali	Female	54	41_62	25.7	overweight	SAMN08000076	NA	NA	SAMEA112614469
MI_369_H	Cali	Male	28	18_40	27.8	overweight	SAMN08000077	SAMN08000077	SAMN08000077	SAMEA112614475
MI_370_H	Cali	Male	41	41_62	24.8	lean	SAMN08000078	NA	NA	SAMEA112614508
MI_371_H	Cali	Female	49	41_62	26.4	overweight	SAMN08000079	NA	NA	SAMEA112614337
MI_372_H	Cali	Male	50	41_62	39.8	obese	SAMN08000080	NA	NA	SAMEA112614398
MI_373_H	Cali	Male	43	41_62	23.6	lean	SAMN08000081	SAMN08000081	SAMN08000081	SAMEA112614439
MI_374_H	Cali	Female	54	41_62	28	overweight	SAMN08000082	SAMN08000082	SAMN08000082	SAMEA112614500
MI_375_H	Cali	Male	47	41_62	31.3	obese	SAMN08000083	NA	NA	SAMEA112614424
MI_376_H	Cali	Female	44	41_62	30.1	obese	SAMN08000084	NA	NA	SAMEA112614374
MI_377_H	Cali	Female	33	18_40	24.3	lean	SAMN08000085	NA	NA	SAMEA112614146
MI_378_H	Cali	Male	60	41_62	25	overweight	NA	NA	NA	SAMEA112614252
MI_379_H	Cali	Female	39	18_40	35.7	obese	NA	NA	NA	SAMEA112614246
MI_380_H	Cali	Female	55	41_62	37.3	obese	SAMN08000086	NA	NA	SAMEA112614228
MI_381_H	Cali	Male	32	18_40	39.8	obese	SAMN08000087	SAMN08000087	NA	SAMEA112614322
MI_382_H	Cali	Male	45	41_62	29.7	overweight	SAMN08000088	NA	NA	SAMEA112614487
MI_383_H	Cali	Female	41	41_62	23.2	lean	SAMN08000089	NA	NA	SAMEA112614244
MI_384_H	Cali	Female	54	41_62	32.9	obese	SAMN08000090	SAMN08000090	SAMN08000090	SAMEA112614534
MI_385_H	Cali	Male	22	18_40	26.7	overweight	SAMN08000091	NA	NA	SAMEA112614236
MI_386_H	Cali	Female	35	18_40	20.2	lean	SAMN08000092	SAMN08000092	SAMN08000092	SAMEA112614342
MI_387_H	Cali	Male	28	18_40	30.1	obese	NA	NA	NA	SAMEA112614138
MI_388_H	Cali	Female	51	41_62	25.3	overweight	SAMN08000093	SAMN08000093	NA	SAMEA112614124
MI_389_H	Cali	Female	26	18_40	33.5	obese	SAMN08000094	SAMN08000094	NA	NA
MI_390_H	Cali	Female	38	18_40	33.1	obese	SAMN08000095	NA	NA	SAMEA112614404
MI_391_H	Cali	Male	32	18_40	20.1	lean	SAMN08000096	NA	NA	SAMEA112614108
MI_392_H	Cali	Male	28	18_40	20.6	lean	SAMN08000097	SAMN08000097	NA	SAMEA112614523
MI_393_H	Cali	Male	56	41_62	25.4	overweight	SAMN08000098	NA	NA	SAMEA112614165
MI_394_H	Cali	Female	27	18_40	37.4	obese	SAMN08000099	SAMN08000099	NA	SAMEA112614388
MI_395_H	Cali	Male	21	18_40	27.8	overweight	SAMN08000100	SAMN08000100	NA	SAMEA112614351
MI_396_H	Cali	Female	41	41_62	22.3	lean	SAMN08000101	SAMN08000101	NA	SAMEA112614169
MI_397_H	Cali	Female	28	18_40	46.3	obese	SAMN08000102	SAMN08000102	NA	SAMEA112614113
MI_398_H	Cali	Female	50	41_62	24.2	lean	SAMN08000103	NA	NA	SAMEA112614282
MI_399_H	Cali	Female	56	41_62	30.2	obese	SAMN08000104	NA	NA	SAMEA112614208
MI_400_H	Cali	Female	37	18_40	28.4	overweight	SAMN08000105	SAMN08000105	NA	SAMEA112614329
MI_401_H	Cali	Male	31	18_40	29.2	overweight	SAMN08000106	NA	NA	SAMEA112614182
MI_402_H	Cali	Male	31	18_40	19.1	lean	NA	NA	NA	SAMEA112614266
MI_403_H	Cali	Male	49	41_62	27.1	overweight	SAMN08000107	NA	NA	SAMEA112614191
MI_404_H	Cali	Male	40	18_40	31.6	obese	SAMN08000108	SAMN08000108	SAMN08000108	SAMEA112614168
MI_405_H	Cali	Male	33	18_40	19.6	lean	SAMN08000109	SAMN08000109	NA	SAMEA112614496
MI_406_H	Cali	Female	38	18_40	28.9	overweight	SAMN08000110	SAMN08000110	SAMN08000110	SAMEA112614483
MI_407_H	Cali	Male	38	18_40	30.7	obese	NA	NA	NA	SAMEA112614123
MI_408_H	Cali	Female	45	41_62	26.9	overweight	SAMN08000111	NA	NA	SAMEA112614171
MI_409_H	Cali	Female	44	41_62	34.3	obese	SAMN08000112	NA	NA	SAMEA112614462
MI_410_H	Cali	Female	49	41_62	28.4	overweight	SAMN08000113	SAMN08000113	NA	NA
MI_411_H	Cali	Female	51	41_62	33.3	obese	SAMN08000114	NA	NA	SAMEA112614245
MI_412_H	Cali	Female	44	41_62	31.8	obese	SAMN08000115	NA	NA	SAMEA112614179
MI_413_H	Cali	Female	49	41_62	20.9	lean	SAMN08000116	NA	NA	SAMEA112614283
MI_414_H	Cali	Female	54	41_62	20.4	lean	SAMN08000117	SAMN08000117	NA	SAMEA112614406
MI_415_H	Cali	Male	54	41_62	24.1	lean	SAMN08000118	NA	NA	SAMEA112614442
MI_416_H	Cali	Male	43	41_62	32.1	obese	SAMN08000119	NA	NA	SAMEA112614128
MI_417_H	Cali	Male	54	41_62	26.7	overweight	SAMN08000120	SAMN08000120	NA	SAMEA112614139
MI_418_H	Cali	Male	59	41_62	24.4	lean	SAMN08000121	NA	NA	SAMEA112614379
MI_419_H	Cali	Male	52	41_62	24.1	lean	SAMN08000122	NA	NA	SAMEA112614433
MI_420_H	Cali	Female	54	41_62	47.4	obese	SAMN08000123	NA	NA	SAMEA112614234
MI_421_H	Cali	Female	24	18_40	27.4	overweight	SAMN08000124	SAMN08000124	SAMN08000124	SAMEA112614209
MI_422_H	Cali	Male	34	18_40	32.1	obese	NA	NA	NA	SAMEA112614140
MI_423_H	Cali	Female	21	18_40	24.4	lean	SAMN08000125	NA	NA	SAMEA112614142
MI_424_H	Cali	Female	44	41_62	34.8	obese	SAMN08000126	NA	NA	SAMEA112614247
MI_425_H	Cali	Male	43	41_62	37.8	obese	SAMN08000127	NA	NA	SAMEA112614132
MI_426_H	Cali	Female	57	41_62	22.9	lean	SAMN08000128	SAMN08000128	NA	SAMEA112614509
MI_427_H	Cali	Female	60	41_62	24.7	lean	SAMN08000129	NA	NA	SAMEA112614542
MI_428_H	Cali	Male	37	18_40	31.5	obese	NA	NA	NA	SAMEA112614372
MI_429_H	Cali	Female	37	18_40	29.9	overweight	NA	NA	NA	SAMEA112614472
MI_430_H	Cali	Female	38	18_40	29.7	overweight	SAMN08000130	NA	NA	SAMEA112614451
MI_431_H	Cali	Female	26	18_40	26.4	overweight	SAMN08000131	NA	NA	SAMEA112614366
MI_433_H	Cali	Female	53	41_62	22.5	lean	SAMN08000132	NA	NA	SAMEA112614253
MI_434_H	Cali	Female	61	41_62	31.5	obese	SAMN08000133	NA	NA	SAMEA112614335
MI_435_H	Cali	Female	29	18_40	28.2	overweight	SAMN08000134	NA	NA	SAMEA112614411
MI_436_H	Cali	Male	28	18_40	35	obese	SAMN08000135	SAMN08000135	NA	NA
MI_437_H	Cali	Male	27	18_40	32.3	obese	SAMN08000136	NA	NA	NA
MI_438_H	Cali	Female	24	18_40	28.2	overweight	SAMN08000137	SAMN08000137	NA	SAMEA112614144
MI_439_H	Cali	Female	50	41_62	27.1	overweight	SAMN08000138	NA	NA	NA
MI_440_H	Cali	Male	51	41_62	26.8	overweight	SAMN08000139	SAMN08000139	SAMN08000139	SAMEA112614221
MI_441_H	Cali	Male	39	18_40	33.1	obese	NA	NA	NA	SAMEA112614195
MI_442_H	Cali	Female	33	18_40	26.3	overweight	SAMN08000140	NA	NA	NA
MI_443_H	Cali	Female	42	41_62	26	overweight	NA	NA	NA	SAMEA112614193
MI_444_H	Cali	Female	41	41_62	28.9	overweight	SAMN08000141	NA	NA	NA
MI_445_H	Cali	Female	39	18_40	23.2	lean	SAMN08000142	NA	NA	SAMEA112614425
MI_446_H	Cali	Female	33	18_40	26.4	overweight	SAMN08000143	NA	NA	SAMEA112614470
MI_447_H	Cali	Male	47	41_62	23.3	lean	SAMN08000144	SAMN08000144	NA	SAMEA112614121
MI_448_H	Cali	Female	55	41_62	32.8	obese	NA	NA	NA	SAMEA112614155
MI_449_H	Cali	Male	41	41_62	35.8	obese	SAMN08000145	NA	NA	SAMEA112614170
MI_450_H	Cali	Female	23	18_40	37.9	obese	SAMN08000146	SAMN08000146	NA	SAMEA112614323
MI_451_H	Cali	Male	61	41_62	32.2	obese	SAMN08000147	NA	NA	SAMEA112614174
MI_452_H	Cali	Male	34	18_40	26.8	overweight	SAMN08000148	NA	NA	SAMEA112614302
MI_453_H	Cali	Male	32	18_40	24.5	lean	SAMN08000149	NA	NA	SAMEA112614201
MI_454_H	Cali	Male	60	41_62	27.5	overweight	SAMN08000150	NA	NA	SAMEA112614274
MI_455_H	Cali	Male	60	41_62	33.7	obese	SAMN08000151	SAMN08000151	NA	SAMEA112614300
MI_456_H	Cali	Female	46	41_62	24.5	lean	SAMN08000152	NA	NA	SAMEA112614276
MI_458_H	Cali	Male	40	18_40	33.4	obese	SAMN08000153	NA	NA	SAMEA112614308
MI_459_H	Cali	Female	49	41_62	25.4	overweight	SAMN08000154	SAMN08000154	SAMN08000154	SAMEA112614272

## Sheet: Table S3
TABLE S3 Additional results of the generalized linear models (glm.bin and glm.cont) with significant families and genera.
1. Families									2. Genera
1.1. Binary models (glm.bin)									2.1. Binary models (glm.bin)
dnaK									dnaK
None										family	term	estimate	std.error	statistic	p.value	p.adjusted
									g__CAG_170	Oscillospiraceae	bmi	-0.165	0.0495	-3.33	0.000853	0.0196
									Vescimonas	Oscillospiraceae	bmi	-0.11	0.0455	-2.41	0.0158	0.182
									ER4	Oscillospiraceae	bmi	-0.114	0.053	-2.16	0.0308	0.236
									g__CAG_488	Acutalibacteraceae	bmi	-0.215	0.086	-2.49	0.0127	0.354
gyrB									gyrB
None									None
16S rRNA									16S rRNA
	class	term	estimate	std.error	statistic	p.value	p.adjusted			family	term	estimate	std.error	statistic	p.value	p.adjusted
f__CAG_138	Clostridia_A	bmi	-0.126	0.0587	-2.14	0.0323	0.811		Acetatifactor	Lachnospiraceae	bmi	-0.179	0.0801	-2.23	0.0255	1
f__CAG_272	Clostridia	bmi	-0.108	0.0474	-2.29	0.0221	0.811		Alistipes	Rikenellaceae	bmi	-0.122	0.046	-2.65	0.00802	1
Pasteurellaceae	Gammaproteobacteria	bmi	0.125	0.0588	2.12	0.0341	0.811		Alistipes_A	Rikenellaceae	bmi	-0.166	0.0831	-1.99	0.0464	1
Rikenellaceae	Bacteroidia	bmi	-0.12	0.0449	-2.67	0.00768	0.811		g__CAG_41	UBA1381	bmi	-0.248	0.127	-1.96	0.0496	1
UBA1381	Clostridia	bmi	-0.176	0.0834	-2.11	0.0349	0.811		Vescimonas	Oscillospiraceae	bmi	-0.109	0.0452	-2.4	0.0164	1
									Dysosmobacter	Oscillospiraceae	bmi	-0.251	0.0655	-3.84	0.000123	0.0318
									ER4	Oscillospiraceae	bmi	-0.214	0.0564	-3.8	0.000146	0.0318
									OEMS01	CAG-74	bmi	-0.11	0.0481	-2.29	0.022	1
									Paraprevotella	Bacteroidaceae	bmi	-0.157	0.0712	-2.21	0.0273	1
									Phil1	f__CAG-138	bmi	-0.207	0.101	-2.05	0.0402	1
									UBA11524	f__CAG-74	bmi	-0.0961	0.0424	-2.27	0.0233	1
									UBA3792	f__CAG-138	bmi	-0.336	0.149	-2.25	0.0243	1
Global metagenomes									Global metagenomes
None										family	term	estimate	std.error	statistic	p.value	p.adjusted
									Vescimonas	Oscillospiraceae	bmi	-0.059	0.028	-2.15	0.032
1.2. Continuous models (glm.cont)									2.2. Continuous models (glm.cont)
dnaK									dnaK
	class	term	estimate	std.error	statistic	p.value	p.adjusted			family	term	estimate	std.error	statistic	p.value	p.adjusted
Oscillospiraceae	Clostridia	bmi	-0.0169	0.00581	-2.9	0.00454	0.0136		g__CAG_177	Acutalibacteraceae	bmi	0.0621	0.0237	2.62	0.0254	0.127
gyrB									gyrB
	class	term	estimate	std.error	statistic	p.value	p.adjusted			family	term	estimate	std.error	statistic	p.value	p.adjusted
Lachnospiraceae	Clostridia	bmi	-0.00963	0.00455	-2.12	0.0375	0.0375		g__CAG_81	Lachnospiraceae	bmi	0.202	0.0482	4.2	0.0137	0.157
									g__COE1	Lachnospiraceae	bmi	0.386	0.00562	68.7	0.00926	0.157
									g__Ruminococcus_A	Lachnospiraceae	bmi	-0.0727	0.0292	-2.49	0.0188	0.157
16S rRNA									16S rRNA
	class	term	estimate	std.error	statistic	p.value	p.adjusted			family	term	estimate	std.error	statistic	p.value	p.adjusted
Acutalibacteraceae	Clostridia	bmi	-0.0316	0.0107	-2.95	0.00401	0.118		g__CAG_177	Acutalibacteraceae	bmi	-0.238	0.0734	-3.24	0.0477	0.832
Bacteroidaceae	Bacteroidia	bmi	-0.0226	0.00965	-2.34	0.021	0.172		Catenibacterium	Erysipelatoclostridiaceae	bmi	0.313	0.0792	3.95	0.0168	0.832
CAG_138	Clostridia_A	bmi	-0.0377	0.0177	-2.14	0.0451	0.231
Desulfovibrionaceae	Desulfovibrionia	bmi	0.0312	0.015	2.08	0.0471	0.231
Erysipelotrichaceae	Bacilli	bmi	-0.0456	0.0175	-2.61	0.0135	0.15
Gastranaerophilaceae	Vampirovibrionia	bmi	-0.046	0.0157	-2.94	0.0134	0.15
Lachnospiraceae	Clostridia	bmi	-0.0107	0.00373	-2.88	0.00484	0.118
Oscillospiraceae	Clostridia	bmi	-0.0143	0.0063	-2.27	0.0254	0.178
Pasteurellaceae	Gammaproteobacteria	bmi	-0.0756	0.0209	-3.62	0.0153	0.15
Ruminococcaceae	Clostridia	bmi	-0.013	0.00621	-2.09	0.039	0.231
Global metagenomes									Global metagenomes
	class	term	estimate	std.error	statistic	p.value	p.adjusted			family	term	estimate	std.error	statistic	p.value	p.adjusted
Oscillospiraceae	Clostridia	bmi	-0.004	0.0016	-2.482	0.013			Vescimonas	Oscillospiraceae	bmi	-0.006	0.0029	-2.106	0.035
Acutalibacteraceae	Clostridia	bmi	-0.005	0.0023	-2.198	0.028			g__CAG_170	Oscillospiraceae	bmi	-0.007	0.0029	-2.568	0.0103
Lachnospiraceae	Clostridia	bmi	-0.0018	0.0009	-1.857	0.064			g__CAG_81	Lachnospiraceae	bmi	0.005	0.0018	2.674	0.0076

## Sheet: Table S4
TABLE S4 Significant results of the GLMs with clustering at lower sequence identities.
				identity = 100%			identity = 97%			identity = 90%			identity = 85%
genus	family	marker	model	beta	p.value	FDR	beta	p.value	FDR	beta	p.value	FDR	beta	p.value	FDR
Acetatifactor	Lachnospiraceae	16S rRNA	glm.bin	-0.179	0.0255	1	NA	NA	NA	NA	NA	NA	NA	NA	NA
Alistipes	Rikenellaceae	16S rRNA	glm.bin	-0.122	0.00802	1	-0.123	0.00905	0.902	-0.13	0.0352	1	NA	NA	NA
Alistipes_A	Rikenellaceae	16S rRNA	glm.bin	-0.166	0.0464	1	NA	NA	NA	NA	NA	NA	NA	NA	NA
Bacteroides	Bacteroidaceae	16S rRNA	glm.bin	NA	NA	NA	NA	NA	NA	-0.0959	0.0264	1	NA	NA	NA
CAG_41	UBA1381	16S rRNA	glm.bin	-0.248	0.0496	1	-0.408	0.0106	0.902	NA	NA	NA	NA	NA	NA
Vescimonas	Oscillospiraceae	16S rRNA	glm.bin	-0.109	0.0164	1	-0.184	0.00152	0.216	NA	NA	NA	NA	NA	NA
Dysosmobacter	Oscillospiraceae	16S rRNA	glm.bin	-0.251	0.000123	0.0318	-0.207	0.000508	0.108	NA	NA	NA	NA	NA	NA
ER4	Oscillospiraceae	16S rRNA	glm.bin	-0.214	0.000146	0.0318	-0.241	4.51e-05	0.0193	NA	NA	NA	NA	NA	NA
OEMS01	f__CAG-74	16S rRNA	glm.bin	-0.11	0.022	1	NA	NA	NA	NA	NA	NA	NA	NA	NA
Parabacteroides	Tannerellaceae	16S rRNA	glm.bin	NA	NA	NA	-0.188	0.0434	1	NA	NA	NA	NA	NA	NA
Paraprevotella	Bacteroidaceae	16S rRNA	glm.bin	-0.157	0.0273	1	-0.193	0.029	1	NA	NA	NA	NA	NA	NA
Phil1	f__CAG-138	16S rRNA	glm.bin	-0.207	0.0402	1	-0.173	0.0409	1	NA	NA	NA	NA	NA	NA
Ruminiclostridium_E	Ruminococcaceae	16S rRNA	glm.bin	NA	NA	NA	-2.57	0.0463	1	NA	NA	NA	NA	NA	NA
UBA11524	f__CAG-74	16S rRNA	glm.bin	-0.0961	0.0233	1	-0.0854	0.0403	1	-0.0903	0.0346	1	-0.0924	0.0315	1
UBA3792	f__CAG-138	16S rRNA	glm.bin	-0.336	0.0243	1	-0.254	0.0341	1	NA	NA	NA	NA	NA	NA
CAG_177	Acutalibacteraceae	16S rRNA	glm.cont	-0.238	0.0477	0.832	NA	NA	NA	NA	NA	NA	NA	NA	NA
Catenibacterium	Erysipelatoclostridiaceae	16S rRNA	glm.cont	0.313	0.0168	0.832	NA	NA	NA	NA	NA	NA	NA	NA	NA
Veillonella	Dialisteraceae	16S rRNA	glm.cont	NA	NA	NA	-0.0283	0.0542	0.923	NA	NA	NA	NA	NA	NA
CAG_170	Oscillospiraceae	dnaK	glm.bin	-0.165	0.000853	0.0196	-0.165	0.000853	0.0196	-0.147	0.0018	0.0414	-0.114	0.00956	0.182
Vescimonas	Oscillospiraceae	dnaK	glm.bin	-0.11	0.0158	0.182	-0.11	0.0158	0.182	-0.121	0.00661	0.076	NA	NA	NA
ER4	Oscillospiraceae	dnaK	glm.bin	-0.114	0.0308	0.236	-0.114	0.0308	0.236	-0.172	0.0174	0.134	NA	NA	NA
CAG_488	Acutalibacteraceae	dnaK	glm.bin	-0.215	0.0127	0.354	-0.215	0.0127	0.354	NA	NA	NA	NA	NA	NA
Ruminococcus_E	Acutalibacteraceae	dnaK	glm.bin	NA	NA	NA	NA	NA	NA	NA	NA	NA	-0.136	0.003	0.0691
UBA737	Acutalibacteraceae	dnaK	glm.bin	NA	NA	NA	NA	NA	NA	-0.158	0.0148	0.341	-0.19	0.00907	0.104
CAG_177	Acutalibacteraceae	dnaK	glm.cont	0.0621	0.0254	0.127	0.0497	0.0513	0.257	NA	NA	NA	NA	NA	NA
ER4	Oscillospiraceae	dnaK	glm.cont	NA	NA	NA	NA	NA	NA	-0.065	0.0428	0.15	NA	NA	NA
Gemmiger	Ruminococcaceae	dnaK	glm.cont	NA	NA	NA	NA	NA	NA	0.0192	0.0242	0.145	NA	NA	NA
g__NK3B98	Oscillospiraceae	dnaK	glm.cont	NA	NA	NA	NA	NA	NA	-0.0672	0.0233	0.15	NA	NA	NA
CAG_81	Lachnospiraceae	gyrB	glm.cont	0.202	0.0137	0.157	NA	NA	NA	NA	NA	NA	NA	NA	NA
COE1	Lachnospiraceae	gyrB	glm.cont	0.386	0.00926	0.157	NA	NA	NA	NA	NA	NA	NA	NA	NA
Ruminococcus_A	Lachnospiraceae	gyrB	glm.cont	-0.0727	0.0188	0.157	NA	NA	NA	NA	NA	NA	NA	NA	NA

## Sheet: Table S5
TABLE S5 Results of the DESeq2 analysis of differential abundance.
		lean vs obese					lean vs overweight
	ASV	log2FoldChange	lfcSE	stat	pvalue	padj	log2FoldChange	lfcSE	stat	pvalue	padj	gtdb	domain	phylum	class	order	family	genus	species
dnaK	00a572b553cda29e2217b2dba237ca05	24.9922	2.86713	8.71679	2.86202e-18	1.80879e-15	24.7339	2.49852	9.8994	4.18776e-23	2.64666e-20	RS_GCF_003324125.1	d__Bacteria	p__Firmicutes_A	c__Clostridia	o__Oscillospirales	f__Ruminococcaceae	g__Gemmiger	s__Gemmiger qucibialis
	42eec8d529fb3f889e8f5ec1ad389049	24.4486	3.00951	8.1238	4.51829e-16	1.42778e-13	25.6365	2.62188	9.77789	1.40096e-22	4.42702e-20	RS_GCF_003324125.1	d__Bacteria	p__Firmicutes_A	c__Clostridia	o__Oscillospirales	f__Ruminococcaceae	g__Gemmiger	s__Gemmiger qucibialis
	5e4aa2fec43c210b30075a9008955608	24.3464	3.10944	7.82983	4.88536e-15	1.02918e-12	24.6877	2.7087	9.11424	7.92225e-20	1.25172e-17	RS_GCF_003324125.1	d__Bacteria	p__Firmicutes_A	c__Clostridia	o__Oscillospirales	f__Ruminococcaceae	g__Gemmiger	s__Gemmiger qucibialis
	adcb2a8e3d744807751d09e7a0696caa	22.7482	3.09884	7.34088	2.12201e-13	3.33365e-11	25.4642	2.69888	9.43507	3.90745e-21	8.2317e-19	RS_GCF_003324125.1	d__Bacteria	p__Firmicutes_A	c__Clostridia	o__Oscillospirales	f__Ruminococcaceae	g__Gemmiger	s__Gemmiger qucibialis
	483ccdaab1c43db886be7951d454ab79	-25.6157	3.50338	-7.31172	2.63738e-13	3.33365e-11	NA	NA	NA	NA		GB_GCA_003487665.1	d__Bacteria	p__Firmicutes_A	c__Clostridia	o__Oscillospirales	f__Oscillospiraceae	g__Vescimonas	s__Vescimonas sp003487665
	7280cfec8b4a29fc92e7d56d17a3b227	-24.2654	3.58097	-6.7762	1.23375e-11	1.29955e-09	NA	NA	NA	NA		NA	d__Bacteria	p__Firmicutes_A	c__Clostridia	o__Oscillospirales	f__Oscillospiraceae	g__Vescimonas	g__Vescimonas sp
	73e1e6f9cbbc9234f4f5bdfa439c5c31	22.7639	3.37651	6.74184	1.56396e-11	1.41203e-09	24.5007	2.94	8.33355	7.84564e-17	7.08349e-15	RS_GCF_003324125.1	d__Bacteria	p__Firmicutes_A	c__Clostridia	o__Oscillospirales	f__Ruminococcaceae	g__Gemmiger	s__Gemmiger qucibialis
	c5ed685322bc148db4b175b72a16067e	22.3665	3.37703	6.62314	3.51659e-11	2.06042e-09	24.9856	2.94017	8.49801	1.92863e-17	2.25673e-15	RS_GCF_003324125.1	d__Bacteria	p__Firmicutes_A	c__Clostridia	o__Oscillospirales	f__Ruminococcaceae	g__Gemmiger	s__Gemmiger qucibialis
	8b658c5e05c3ec220ab0d2aee3c6198f	23.7081	3.58337	6.61616	3.68661e-11	2.06042e-09	24.4643	3.12001	7.8411	4.46599e-15	2.35209e-13	RS_GCF_003324125.1	d__Bacteria	p__Firmicutes_A	c__Clostridia	o__Oscillospirales	f__Ruminococcaceae	g__Gemmiger	s__Gemmiger qucibialis
	d94a7d268934d42b5a0db98435acc2d8	22.4583	3.38134	6.64183	3.09815e-11	2.06042e-09	NA	NA	NA	NA		RS_GCF_003324125.1	d__Bacteria	p__Firmicutes_A	c__Clostridia	o__Oscillospirales	f__Ruminococcaceae	g__Gemmiger	s__Gemmiger qucibialis
	d992bcedcdcec3e7b3c6b801d1635c3d	23.5614	3.56592	6.60737	3.9122e-11	2.06042e-09	24.0105	3.10491	7.73309	1.04964e-14	5.10285e-13	RS_GCF_003324125.1	d__Bacteria	p__Firmicutes_A	c__Clostridia	o__Oscillospirales	f__Ruminococcaceae	g__Gemmiger	s__Gemmiger qucibialis
	909393000a051f9941b8bfc1b0ff140f	-24.5057	3.6921	-6.63734	3.19394e-11	2.06042e-09	NA	NA	NA	NA		NA	d__Bacteria	p__Firmicutes_A	c__Clostridia	o__Oscillospirales	f__Oscillospiraceae	g__Vescimonas	g__Vescimonas sp
	f08249e1cd1d336cec0397c7e394ff1e	23.4329	3.57364	6.55714	5.48485e-11	2.66648e-09	24.4282	3.1115	7.85095	4.12891e-15	2.35209e-13	RS_GCF_003324125.1	d__Bacteria	p__Firmicutes_A	c__Clostridia	o__Oscillospirales	f__Ruminococcaceae	g__Gemmiger	s__Gemmiger qucibialis
	2f4ef20aa4aa05ed750d6da3adb08783	-24.3848	3.87778	-6.28834	3.2088e-10	1.44854e-08	NA	NA	NA	NA		NA	d__Bacteria	p__Firmicutes_A	c__Clostridia	o__Oscillospirales	f__Oscillospiraceae	g__Vescimonas	g__Vescimonas sp
	654f0418c9a8760652c54c562600eadc	22.311	3.56008	6.26701	3.68046e-10	1.53562e-08	25.5689	3.09906	8.25054	1.57684e-16	1.20729e-14	RS_GCF_003324125.1	d__Bacteria	p__Firmicutes_A	c__Clostridia	o__Oscillospirales	f__Ruminococcaceae	g__Gemmiger	s__Gemmiger qucibialis
	0ab543450527870d205294ff3cfaaa26	-24.2689	3.87777	-6.25847	3.88765e-10	1.53562e-08	-25.053	3.36775	-7.43908	1.01392e-13	3.7694e-12	RS_GCF_000162015.1	d__Bacteria	p__Firmicutes_A	c__Clostridia	o__Oscillospirales	f__Ruminococcaceae	g__Faecalibacterium	s__Faecalibacterium prausnitzii_C
	7393fffb400d2ea53a5ce95f82e0903e	22.0261	3.54077	6.22071	4.94896e-10	1.83985e-08	25.1108	3.08209	8.14733	3.72036e-16	2.35127e-14	RS_GCF_003324125.1	d__Bacteria	p__Firmicutes_A	c__Clostridia	o__Oscillospirales	f__Ruminococcaceae	g__Gemmiger	s__Gemmiger qucibialis
	01427b12acb94325d04ceebe94c589a4	-23.9139	3.87791	-6.1667	6.97291e-10	2.44827e-08	-24.5367	3.36792	-7.28543	3.20654e-13	1.01327e-11	NA	d__Bacteria	p__Firmicutes_A	c__Clostridia	o__Oscillospirales	f__Oscillospiraceae	g__Vescimonas	g__Vescimonas sp
	514deee3fac6d668435b8eaa2b019614	23.5722	3.87351	6.08548	1.1614e-09	3.86317e-08	NA	NA	NA	NA		NA	d__Bacteria	p__Firmicutes_A	c__Clostridia	o__Oscillospirales	f__Ruminococcaceae	g__Gemmiger	g__Gemmiger sp
	d9bf829675e2c85239de6a74f8d8b80e	22.6275	3.75334	6.02862	1.65366e-09	5.22557e-08	NA	NA	NA	NA		RS_GCF_003324125.1	d__Bacteria	p__Firmicutes_A	c__Clostridia	o__Oscillospirales	f__Ruminococcaceae	g__Gemmiger	s__Gemmiger qucibialis
	a98e071bb48c81264a49a88643737322	22.3468	3.73723	5.9795	2.23829e-09	6.7138e-08	23.9662	3.25317	7.36703	1.74473e-13	5.80352e-12	RS_GCF_003324125.1	d__Bacteria	p__Firmicutes_A	c__Clostridia	o__Oscillospirales	f__Ruminococcaceae	g__Gemmiger	s__Gemmiger qucibialis
	dd2372f4951ecf48a0e62a291ab318c5	22.3069	3.73495	5.97246	2.33708e-09	6.7138e-08	24.1333	3.2511	7.42312	1.1439e-13	4.01634e-12	RS_GCF_003324125.1	d__Bacteria	p__Firmicutes_A	c__Clostridia	o__Oscillospirales	f__Ruminococcaceae	g__Gemmiger	s__Gemmiger qucibialis
	26e6362dbbe0baf394d15e0b29148d1e	-22.4722	3.87861	-5.79389	6.87765e-09	1.88986e-07	NA	NA	NA	NA		GB_GCA_003487665.1	d__Bacteria	p__Firmicutes_A	c__Clostridia	o__Oscillospirales	f__Oscillospiraceae	g__Vescimonas	s__Vescimonas sp003487665
	140142697888148377c6aeb93f87c984	-14.6225	3.76027	-3.88867	0.000100793	0.00265422	24.45	3.25679	7.50737	6.03273e-14	2.42233e-12	RS_GCF_003324125.1	d__Bacteria	p__Firmicutes_A	c__Clostridia	o__Oscillospirales	f__Ruminococcaceae	g__Gemmiger	s__Gemmiger qucibialis
	8649875a3a572b8f5f02ecf1316c1f21	NA	NA	NA	NA	NA	25.3124	3.07182	8.2402	1.71924e-16	1.20729e-14	RS_GCF_003324125.1	d__Bacteria	p__Firmicutes_A	c__Clostridia	o__Oscillospirales	f__Ruminococcaceae	g__Gemmiger	s__Gemmiger qucibialis
	7947896dcabcf50503dc33208a1af5b5	NA	NA	NA	NA	NA	-25.5498	3.36769	-7.58674	3.28054e-14	1.48093e-12	g__Vescimonas (g__CAG-83)	d__Bacteria	p__Firmicutes_A	c__Clostridia	o__Oscillospirales	f__Oscillospiraceae	g__Vescimonas	g__Vescimonas sp
	8e3b27a7eed7f7feba87ff73a594e22f	NA	NA	NA	NA	NA	24.2397	3.3719	7.18875	6.53856e-13	1.9678e-11	g__Gemmiger	d__Bacteria	p__Firmicutes_A	c__Clostridia	o__Oscillospirales	f__Ruminococcaceae	g__Gemmiger	g__Gemmiger sp
	1b173a7ebe15ee66ed580ec9afb27cee	NA	NA	NA	NA	NA	23.9644	3.37225	7.10635	1.1915e-12	3.42285e-11	GB_GCA_003525905.1	d__Bacteria	p__Firmicutes_A	c__Clostridia	o__Oscillospirales	f__Oscillospiraceae	g__CAG-110	s__CAG-110 sp003525905
gyrB	6b21fd4cc778a7fac33e58c7535da668	-24.0604	3.04694	-7.89656	2.86704e-15	4.73061e-13	NA	NA	NA	NA	NA	NA	GB_GCA_900548245.1	p__Firmicutes_A	c__Clostridia	o__Lachnospirales	f__Lachnospiraceae	g__Blautia_A	s__Blautia_A sp900548245
	07bf9d23e509fd3b4f38143292efdd0a	23.9314	3.42863	6.97987	2.95445e-12	2.43742e-10	15.9206	22.0677	2.6802	8.23358	1.81701e-16	4.69394e-14	RS_GCF_003481005.1	p__Firmicutes_A	c__Clostridia	o__Lachnospirales	f__Lachnospiraceae	g__Eisenbergiella	s__Eisenbergiella sp900066775
	7980683b999e095fda835869024c399b	23.79	3.48045	6.83533	8.18166e-12	4.49991e-10	19.5523	22.8019	2.72002	8.38298	5.16046e-17	2.7609e-14	RS_GCF_000154065.1	p__Firmicutes_A	c__Clostridia	o__Lachnospirales	f__Lachnospiraceae	g__Dorea_A	s__Dorea_A longicatena
	0c7869b4eecbb5a71197f9a86c096e3f	-23.1433	3.41925	-6.76853	1.30099e-11	5.36658e-10	NA	NA	NA	NA	NA	NA	RS_GCF_000154065.1	p__Firmicutes_A	c__Clostridia	o__Lachnospirales	f__Lachnospiraceae	g__Dorea_A	s__Dorea_A longicatena
	65eff6a4346a341220e44065308a9f8c	-23.3634	3.47654	-6.72028	1.81372e-11	5.98526e-10	NA	NA	NA	NA	NA	NA	RS_GCF_000155875.1	p__Firmicutes_A	c__Clostridia	o__Lachnospirales	f__Lachnospiraceae	g__Bariatricus	s__Bariatricus comes
	035526784490b8f5b38294e052e9f231	21.9051	3.67153	5.9662	2.42838e-09	6.42733e-08	18.2111	23.3464	2.8671	8.14288	3.8597e-16	7.47817e-14	GB_GCA_900066505.1	p__Firmicutes_A	c__Clostridia	o__Lachnospirales	f__Lachnospiraceae	g__Blautia_A	s__Blautia_A sp900066505
	b2334565f9539956a0091918a48f204e	-24.9063	4.18786	-5.94726	2.72675e-09	6.42733e-08	NA	NA	NA	NA	NA	NA	RS_GCF_000154065.1	p__Firmicutes_A	c__Clostridia	o__Lachnospirales	f__Lachnospiraceae	g__Dorea_A	s__Dorea_A longicatena
	2b389881bc0458897e96db94142a8825	-24.7851	4.18788	-5.91829	3.25313e-09	6.70958e-08	29.3094	-27.1281	3.25084	-8.34494	7.1249e-17	2.7609e-14	RS_GCF_000020605.1	p__Firmicutes_A	c__Clostridia	o__Lachnospirales	f__Lachnospiraceae	g__Agathobacter	s__Agathobacter rectalis
	f01e64473a8eb3d926386a5c6d5dcce0	-21.3287	3.63697	-5.86441	4.50721e-09	8.26322e-08	NA	NA	NA	NA	NA	NA	RS_GCF_003461245.1	p__Firmicutes_A	c__Clostridia	o__Lachnospirales	f__Lachnospiraceae	g__Blautia_A	s__Blautia_A sp000436615
	4fca2e5a5a0f89ae127c065d3cf8601e	23.3338	4.0059	5.82487	5.71576e-09	9.41777e-08	10.2513	21.1916	3.12829	6.77419	1.25102e-11	5.38634e-10	RS_GCF_003480145.1	p__Firmicutes_A	c__Clostridia	o__Lachnospirales	f__Lachnospiraceae	g__Blautia_A	s__Blautia_A faecis
	6daad7ceec06323e2e280bf69403ae4b	-24.3287	4.18799	-5.80917	6.27851e-09	9.41777e-08	NA	NA	NA	NA	NA	NA	RS_GCF_000154065.1	p__Firmicutes_A	c__Clostridia	o__Lachnospirales	f__Lachnospiraceae	g__Dorea_A	s__Dorea_A longicatena
	4ac24b8b63cc08f5bbb5168255d6f8f8	-24.1479	4.18802	-5.76595	8.11968e-09	1.11646e-07	NA	NA	NA	NA	NA	NA	RS_GCF_000155205.1	p__Firmicutes_A	c__Clostridia	o__Lachnospirales	f__Lachnospiraceae	g__Mediterraneibacter	s__Mediterraneibacter lactaris
	0fd1391f869ba57af26b1027665d4b8e	-23.8968	4.18808	-5.70592	1.15716e-08	1.36379e-07	NA	NA	NA	NA	NA	NA	RS_GCF_000020605.1	p__Firmicutes_A	c__Clostridia	o__Lachnospirales	f__Lachnospiraceae	g__Agathobacter	s__Agathobacter rectalis
	5ff84861acb2a2307399e6989345981b	-23.9119	4.18807	-5.70952	1.13293e-08	1.36379e-07	11.5402	-25.1556	3.25109	-7.73757	1.01332e-14	1.30887e-12	RS_GCF_003480145.1	p__Firmicutes_A	c__Clostridia	o__Lachnospirales	f__Lachnospiraceae	g__Blautia_A	s__Blautia_A faecis
	e843a10c655a60047f4a3147840dafff	-23.8195	4.1881	-5.68742	1.28975e-08	1.41873e-07	10.6654	-25.2312	3.25113	-7.76076	8.44223e-15	1.30855e-12	RS_GCF_000153905.1	p__Firmicutes_A	c__Clostridia	o__Lachnospirales	f__Lachnospiraceae	g__Blautia_A	s__Blautia_A obeum
	efa478044580aa61c4ddb3a701fd95da	-23.686	4.18814	-5.65549	1.55398e-08	1.60254e-07	NA	NA	NA	NA	NA	NA	RS_GCF_000154065.1	p__Firmicutes_A	c__Clostridia	o__Lachnospirales	f__Lachnospiraceae	g__Dorea_A	s__Dorea_A longicatena
	accc76b557ecefa6c012299a7e52e0ff	-23.5503	4.18818	-5.62303	1.87636e-08	1.82118e-07	8.60513	-24.9489	3.25123	-7.67368	1.67127e-14	1.61904e-12	RS_GCF_000153905.1	p__Firmicutes_A	c__Clostridia	o__Lachnospirales	f__Lachnospiraceae	g__Blautia_A	s__Blautia_A obeum
	e6a916da9e219b897e5bbad7f441c44f	-23.4479	4.1882	-5.59857	2.16128e-08	1.98117e-07	NA	NA	NA	NA	NA	NA	NA	p__Firmicutes_A	c__Clostridia	o__Lachnospirales	f__Lachnospiraceae	NA	NA
	3c7d3bfdf664384293a3af4a56ec6c83	-23.3353	4.18825	-5.57161	2.52401e-08	2.1919e-07	NA	NA	NA	NA	NA	NA	RS_GCF_001405555.1	p__Firmicutes_A	c__Clostridia	o__Lachnospirales	f__Lachnospiraceae	g__Fusicatenibacter	s__Fusicatenibacter saccharivorans
	141d283d4626dd619cfe67065940b837	22.5598	4.1733	5.40573	6.4544e-08	5.12331e-07	11.7572	22.4286	3.25722	6.88581	5.74607e-12	2.9688e-10	RS_GCF_000469345.1	p__Firmicutes_A	c__Clostridia	o__Lachnospirales	f__Lachnospiraceae	g__Eubacterium_I	s__Eubacterium_I ramulus
	e6cc2cf77c7fac1e62cc870fb064295c	-22.6347	4.18858	-5.4039	6.52058e-08	5.12331e-07	4.47869	-24.0638	3.25175	-7.40027	1.35911e-13	1.05331e-11	RS_GCF_003481335.1	p__Firmicutes_A	c__Clostridia	o__Lachnospirales	f__Lachnospiraceae	g__CAG-127	s__CAG-127 sp900319515
	7e22c909d6a5f67acbefdce1f16164e8	-22.4929	4.18866	-5.36995	7.87595e-08	5.90696e-07	NA	NA	NA	NA	NA	NA	RS_GCF_000153905.1	p__Firmicutes_A	c__Clostridia	o__Lachnospirales	f__Lachnospiraceae	g__Blautia_A	s__Blautia_A obeum
	67475ef77621b0ae05010ee24317e21e	-22.1928	4.18888	-5.29804	1.17053e-07	8.3973e-07	NA	NA	NA	NA	NA	NA	RS_GCF_000155875.1	p__Firmicutes_A	c__Clostridia	o__Lachnospirales	f__Lachnospiraceae	g__Bariatricus	s__Bariatricus comes
	8cf25ee93c40f0db704c44f9c6695506	-22.1018	4.18896	-5.27621	1.3188e-07	9.06672e-07	NA	NA	NA	NA	NA	NA	RS_GCF_000154065.1	p__Firmicutes_A	c__Clostridia	o__Lachnospirales	f__Lachnospiraceae	g__Dorea_A	s__Dorea_A longicatena
	7f2210072788f203ee6acdb525469ad0	-22.0411	4.18901	-5.26165	1.42769e-07	9.42278e-07	2.96162	-23.4513	3.2523	-7.21069	5.567e-13	3.59535e-11	RS_GCF_000225345.1	p__Firmicutes_A	c__Clostridia	o__Lachnospirales	f__Lachnospiraceae	g__Roseburia	s__Roseburia hominis
	79e115da2a86c48e4719d81e4a9be019	-21.6205	4.18943	-5.16073	2.45991e-07	1.5611e-06	NA	NA	NA	NA	NA	NA	RS_GCF_001405555.1	p__Firmicutes_A	c__Clostridia	o__Lachnospirales	f__Lachnospiraceae	g__Fusicatenibacter	s__Fusicatenibacter saccharivorans
	2517819242f750da00c5ed5bf17a2df7	-20.254	4.1926	-4.83088	1.35928e-06	8.30674e-06	NA	NA	NA	NA	NA	NA	RS_GCF_000153905.1	p__Firmicutes_A	c__Clostridia	o__Lachnospirales	f__Lachnospiraceae	g__Blautia_A	s__Blautia_A obeum
	a42a942032ad5909a1861018a855def7	-18.5075	4.20197	-4.40448	1.0604e-05	6.24876e-05	NA	NA	NA	NA	NA	NA	RS_GCF_000225345.1	p__Firmicutes_A	c__Clostridia	o__Lachnospirales	f__Lachnospiraceae	g__Roseburia	s__Roseburia hominis
	917914e1affb6ed587634b2f01270f7c	-6.12269	1.79866	-3.40402	0.000664008	0.00377798	NA	NA	NA	NA	NA	NA	RS_GCF_000154065.1	p__Firmicutes_A	c__Clostridia	o__Lachnospirales	f__Lachnospiraceae	g__Dorea_A	s__Dorea_A longicatena
	51dbae06c592c4191a750741a35a2486	-5.97514	1.96273	-3.0443	0.00233222	0.0128272	NA	NA	NA	NA	NA	NA	RS_GCF_000154065.1	p__Firmicutes_A	c__Clostridia	o__Lachnospirales	f__Lachnospiraceae	g__Dorea_A	s__Dorea_A longicatena

## Sheet: Table S6
TABLE S6 Publicly available genomes of Vescimonas corresponding to species representatives from GTDB.
Accession	GTDB_taxonomy
GCA_000435555.1	d__Bacteria; p__Bacillota_A; c__Clostridia; o__Oscillospirales; f__Oscillospiraceae; g__Vescimonas; s__Vescimonas sp000435555
GCA_000435975.1	d__Bacteria; p__Bacillota_A; c__Clostridia; o__Oscillospirales; f__Oscillospiraceae; g__Vescimonas; s__Vescimonas sp000435975
GCA_002309395.1	d__Bacteria; p__Bacillota_A; c__Clostridia; o__Oscillospirales; f__Oscillospiraceae; g__Vescimonas; s__Vescimonas sp002309395
GCA_002392625.1	d__Bacteria; p__Bacillota_A; c__Clostridia; o__Oscillospirales; f__Oscillospiraceae; g__Vescimonas; s__Vescimonas sp002392625
GCA_002438575.1	d__Bacteria; p__Bacillota_A; c__Clostridia; o__Oscillospirales; f__Oscillospiraceae; g__Vescimonas; s__Vescimonas sp002438575
GCA_003487665.1	d__Bacteria; p__Bacillota_A; c__Clostridia; o__Oscillospirales; f__Oscillospiraceae; g__Vescimonas; s__Vescimonas sp003487665
GCA_003539495.1	d__Bacteria; p__Bacillota_A; c__Clostridia; o__Oscillospirales; f__Oscillospiraceae; g__Vescimonas; s__Vescimonas sp003539495
GCA_004555205.1	d__Bacteria; p__Bacillota_A; c__Clostridia; o__Oscillospirales; f__Oscillospiraceae; g__Vescimonas; s__Vescimonas sp004555205
GCA_004557655.1	d__Bacteria; p__Bacillota_A; c__Clostridia; o__Oscillospirales; f__Oscillospiraceae; g__Vescimonas; s__Vescimonas sp004557655
GCA_012719745.1	d__Bacteria; p__Bacillota_A; c__Clostridia; o__Oscillospirales; f__Oscillospiraceae; g__Vescimonas; s__Vescimonas sp012719745
GCA_015067525.1	d__Bacteria; p__Bacillota_A; c__Clostridia; o__Oscillospirales; f__Oscillospiraceae; g__Vescimonas; s__Vescimonas sp015067525
GCA_015067765.1	d__Bacteria; p__Bacillota_A; c__Clostridia; o__Oscillospirales; f__Oscillospiraceae; g__Vescimonas; s__Vescimonas sp015067765
GCA_015067975.1	d__Bacteria; p__Bacillota_A; c__Clostridia; o__Oscillospirales; f__Oscillospiraceae; g__Vescimonas; s__Vescimonas sp015067975
GCA_015068325.1	d__Bacteria; p__Bacillota_A; c__Clostridia; o__Oscillospirales; f__Oscillospiraceae; g__Vescimonas; s__Vescimonas sp015068325
GCA_017408915.1	d__Bacteria; p__Bacillota_A; c__Clostridia; o__Oscillospirales; f__Oscillospiraceae; g__Vescimonas; s__Vescimonas sp017408915
GCA_017412585.1	d__Bacteria; p__Bacillota_A; c__Clostridia; o__Oscillospirales; f__Oscillospiraceae; g__Vescimonas; s__Vescimonas sp017412585
GCA_017415775.1	d__Bacteria; p__Bacillota_A; c__Clostridia; o__Oscillospirales; f__Oscillospiraceae; g__Vescimonas; s__Vescimonas sp017415775
GCA_017416445.1	d__Bacteria; p__Bacillota_A; c__Clostridia; o__Oscillospirales; f__Oscillospiraceae; g__Vescimonas; s__Vescimonas sp017416445
GCA_017427645.1	d__Bacteria; p__Bacillota_A; c__Clostridia; o__Oscillospirales; f__Oscillospiraceae; g__Vescimonas; s__Vescimonas sp017427645
GCA_017448145.1	d__Bacteria; p__Bacillota_A; c__Clostridia; o__Oscillospirales; f__Oscillospiraceae; g__Vescimonas; s__Vescimonas sp017448145
GCA_017455225.1	d__Bacteria; p__Bacillota_A; c__Clostridia; o__Oscillospirales; f__Oscillospiraceae; g__Vescimonas; s__Vescimonas sp017455225
GCA_017458825.1	d__Bacteria; p__Bacillota_A; c__Clostridia; o__Oscillospirales; f__Oscillospiraceae; g__Vescimonas; s__Vescimonas sp017458825
GCA_017549325.1	d__Bacteria; p__Bacillota_A; c__Clostridia; o__Oscillospirales; f__Oscillospiraceae; g__Vescimonas; s__Vescimonas sp017549325
GCA_017619715.1	d__Bacteria; p__Bacillota_A; c__Clostridia; o__Oscillospirales; f__Oscillospiraceae; g__Vescimonas; s__Vescimonas sp017619715
GCA_017937195.1	d__Bacteria; p__Bacillota_A; c__Clostridia; o__Oscillospirales; f__Oscillospiraceae; g__Vescimonas; s__Vescimonas sp017937195
GCA_018064925.1	d__Bacteria; p__Bacillota_A; c__Clostridia; o__Oscillospirales; f__Oscillospiraceae; g__Vescimonas; s__Vescimonas sp018064925
GCA_018228685.1	d__Bacteria; p__Bacillota_A; c__Clostridia; o__Oscillospirales; f__Oscillospiraceae; g__Vescimonas; s__Vescimonas sp001916855
GCA_020025275.1	d__Bacteria; p__Bacillota_A; c__Clostridia; o__Oscillospirales; f__Oscillospiraceae; g__Vescimonas; s__Vescimonas sp020025275
GCA_020025305.1	d__Bacteria; p__Bacillota_A; c__Clostridia; o__Oscillospirales; f__Oscillospiraceae; g__Vescimonas; s__Vescimonas sp020025305
GCA_020025345.1	d__Bacteria; p__Bacillota_A; c__Clostridia; o__Oscillospirales; f__Oscillospiraceae; g__Vescimonas; s__Vescimonas sp020025345
GCA_900313295.1	d__Bacteria; p__Bacillota_A; c__Clostridia; o__Oscillospirales; f__Oscillospiraceae; g__Vescimonas; s__Vescimonas sp900313295
GCA_900317425.1	d__Bacteria; p__Bacillota_A; c__Clostridia; o__Oscillospirales; f__Oscillospiraceae; g__Vescimonas; s__Vescimonas sp900317425
GCA_900545495.1	d__Bacteria; p__Bacillota_A; c__Clostridia; o__Oscillospirales; f__Oscillospiraceae; g__Vescimonas; s__Vescimonas sp900545495
GCA_900545585.1	d__Bacteria; p__Bacillota_A; c__Clostridia; o__Oscillospirales; f__Oscillospiraceae; g__Vescimonas; s__Vescimonas sp900545585
GCA_900547745.1	d__Bacteria; p__Bacillota_A; c__Clostridia; o__Oscillospirales; f__Oscillospiraceae; g__Vescimonas; s__Vescimonas sp900547745
GCA_900548615.1	d__Bacteria; p__Bacillota_A; c__Clostridia; o__Oscillospirales; f__Oscillospiraceae; g__Vescimonas; s__Vescimonas sp900548615
GCA_900550585.1	d__Bacteria; p__Bacillota_A; c__Clostridia; o__Oscillospirales; f__Oscillospiraceae; g__Vescimonas; s__Vescimonas sp900550585
GCA_900550615.1	d__Bacteria; p__Bacillota_A; c__Clostridia; o__Oscillospirales; f__Oscillospiraceae; g__Vescimonas; s__Vescimonas sp900550615
GCA_900551355.1	d__Bacteria; p__Bacillota_A; c__Clostridia; o__Oscillospirales; f__Oscillospiraceae; g__Vescimonas; s__Vescimonas sp900551355
GCA_900551995.1	d__Bacteria; p__Bacillota_A; c__Clostridia; o__Oscillospirales; f__Oscillospiraceae; g__Vescimonas; s__Vescimonas sp900551995
GCA_900552475.1	d__Bacteria; p__Bacillota_A; c__Clostridia; o__Oscillospirales; f__Oscillospiraceae; g__Vescimonas; s__Vescimonas sp900552475
GCA_900552725.1	d__Bacteria; p__Bacillota_A; c__Clostridia; o__Oscillospirales; f__Oscillospiraceae; g__Vescimonas; s__Vescimonas sp900552725
GCA_900554275.1	d__Bacteria; p__Bacillota_A; c__Clostridia; o__Oscillospirales; f__Oscillospiraceae; g__Vescimonas; s__Vescimonas sp900554275
GCA_900555735.1	d__Bacteria; p__Bacillota_A; c__Clostridia; o__Oscillospirales; f__Oscillospiraceae; g__Vescimonas; s__Vescimonas sp900555735
GCA_900556015.1	d__Bacteria; p__Bacillota_A; c__Clostridia; o__Oscillospirales; f__Oscillospiraceae; g__Vescimonas; s__Vescimonas sp900556015
GCA_900756715.1	d__Bacteria; p__Bacillota_A; c__Clostridia; o__Oscillospirales; f__Oscillospiraceae; g__Vescimonas; s__Vescimonas sp900756715
GCA_900757415.1	d__Bacteria; p__Bacillota_A; c__Clostridia; o__Oscillospirales; f__Oscillospiraceae; g__Vescimonas; s__Vescimonas sp900757415
GCA_902388735.1	d__Bacteria; p__Bacillota_A; c__Clostridia; o__Oscillospirales; f__Oscillospiraceae; g__Vescimonas; s__Vescimonas sp902388735
GCA_902765025.1	d__Bacteria; p__Bacillota_A; c__Clostridia; o__Oscillospirales; f__Oscillospiraceae; g__Vescimonas; s__Vescimonas sp902765025
GCA_902782615.1	d__Bacteria; p__Bacillota_A; c__Clostridia; o__Oscillospirales; f__Oscillospiraceae; g__Vescimonas; s__Vescimonas sp902782615
GCA_934561335.1	d__Bacteria; p__Bacillota_A; c__Clostridia; o__Oscillospirales; f__Oscillospiraceae; g__Vescimonas; s__Vescimonas sp934561335
GCA_934565655.1	d__Bacteria; p__Bacillota_A; c__Clostridia; o__Oscillospirales; f__Oscillospiraceae; g__Vescimonas; s__Vescimonas sp934565655
GCA_934569425.1	d__Bacteria; p__Bacillota_A; c__Clostridia; o__Oscillospirales; f__Oscillospiraceae; g__Vescimonas; s__Vescimonas sp934569425
GCA_934573935.1	d__Bacteria; p__Bacillota_A; c__Clostridia; o__Oscillospirales; f__Oscillospiraceae; g__Vescimonas; s__Vescimonas sp934573935
GCA_934573945.1	d__Bacteria; p__Bacillota_A; c__Clostridia; o__Oscillospirales; f__Oscillospiraceae; g__Vescimonas; s__Vescimonas sp934573945
GCA_934574095.1	d__Bacteria; p__Bacillota_A; c__Clostridia; o__Oscillospirales; f__Oscillospiraceae; g__Vescimonas; s__Vescimonas sp934574095
GCA_934589145.1	d__Bacteria; p__Bacillota_A; c__Clostridia; o__Oscillospirales; f__Oscillospiraceae; g__Vescimonas; s__Vescimonas sp934589145
GCA_934589835.1	d__Bacteria; p__Bacillota_A; c__Clostridia; o__Oscillospirales; f__Oscillospiraceae; g__Vescimonas; s__Vescimonas sp934589835
GCA_934590325.1	d__Bacteria; p__Bacillota_A; c__Clostridia; o__Oscillospirales; f__Oscillospiraceae; g__Vescimonas; s__Vescimonas sp934590325
GCA_934591705.1	d__Bacteria; p__Bacillota_A; c__Clostridia; o__Oscillospirales; f__Oscillospiraceae; g__Vescimonas; s__Vescimonas sp934591705
GCA_934591745.1	d__Bacteria; p__Bacillota_A; c__Clostridia; o__Oscillospirales; f__Oscillospiraceae; g__Vescimonas; s__Vescimonas sp934591745
GCA_934591815.1	d__Bacteria; p__Bacillota_A; c__Clostridia; o__Oscillospirales; f__Oscillospiraceae; g__Vescimonas; s__Vescimonas sp934591815
GCA_934597125.1	d__Bacteria; p__Bacillota_A; c__Clostridia; o__Oscillospirales; f__Oscillospiraceae; g__Vescimonas; s__Vescimonas sp934597125
GCA_934597345.1	d__Bacteria; p__Bacillota_A; c__Clostridia; o__Oscillospirales; f__Oscillospiraceae; g__Vescimonas; s__Vescimonas sp934597345
GCA_934597585.1	d__Bacteria; p__Bacillota_A; c__Clostridia; o__Oscillospirales; f__Oscillospiraceae; g__Vescimonas; s__Vescimonas sp934597585
GCA_934623575.1	d__Bacteria; p__Bacillota_A; c__Clostridia; o__Oscillospirales; f__Oscillospiraceae; g__Vescimonas; s__Vescimonas sp934623575
GCA_934635515.1	d__Bacteria; p__Bacillota_A; c__Clostridia; o__Oscillospirales; f__Oscillospiraceae; g__Vescimonas; s__Vescimonas sp934635515
GCA_934635545.1	d__Bacteria; p__Bacillota_A; c__Clostridia; o__Oscillospirales; f__Oscillospiraceae; g__Vescimonas; s__Vescimonas sp934635545
GCA_944385395.1	d__Bacteria; p__Bacillota_A; c__Clostridia; o__Oscillospirales; f__Oscillospiraceae; g__Vescimonas; s__Vescimonas sp944385395
GCA_945868085.1	d__Bacteria; p__Bacillota_A; c__Clostridia; o__Oscillospirales; f__Oscillospiraceae; g__Vescimonas; s__Vescimonas sp945868085
GCA_945877515.1	d__Bacteria; p__Bacillota_A; c__Clostridia; o__Oscillospirales; f__Oscillospiraceae; g__Vescimonas; s__Vescimonas sp945877515
GCF_018326305.1	d__Bacteria; p__Bacillota_A; c__Clostridia; o__Oscillospirales; f__Oscillospiraceae; g__Vescimonas; s__Vescimonas fastidiosa
GCF_018408575.1	d__Bacteria; p__Bacillota_A; c__Clostridia; o__Oscillospirales; f__Oscillospiraceae; g__Vescimonas; s__Vescimonas coprocola

## Sheet: Table S7
TABLE S7 CAZymes annotated in the genome of Vescimonas coprocola strain MM50.
http://www.cazy.org/b20976.html
Glycoside Hydrolase Family (GH)
	GH13	GH25	GH77
Number of sequences	3	1	1
GlycosylTransferase Family (GT)
	GT2	GT5	GT28	GT35	GT51
Number of sequences	1	1	3	1	1
Carbohydrate Esterase Family (CE)
	CE4
Number of sequences	1
Carbohydrate-Binding Module Family (CBM)
	CBM48	CBM50
Number of sequences	1	1
List of Proteins
Protein Name	Family	Reference Accession
MM50RIKEN_01540	CE4	BCK80391.1
MM50RIKEN_01870 (MalQ)	GH77	BCK80424.1
MM50RIKEN_03020 (PbpA)	GT51	BCK80539.1
MM50RIKEN_05060 (Murg1)	GT28	BCK80743.1
MM50RIKEN_06860 (GlgB)	CBM48,GH13	BCK80923.1
MM50RIKEN_06890 (GlgA)	GT5	BCK80926.1
MM50RIKEN_06900 (GlgP)	GT35	BCK80927.1
MM50RIKEN_08410	GT28	BCK81078.1
MM50RIKEN_11300	GT2	BCK81367.1
MM50RIKEN_11350 (MalS)	GH13	BCK81372.1
MM50RIKEN_12510	GT28	BCK81488.1
MM50RIKEN_13090	GH25	BCK81546.1
MM50RIKEN_18360	CE4	BCK82073.1
MM50RIKEN_21840	GH13	BCK82421.1
MM50RIKEN_23130	CBM50	BCK82550.1

## Sheet: Table S8
TABLE S8 STORMS checklist.
Version:	1.03
Number	Item	Recommendation	Item Source	Additional Guidance	Yes/No/NA	Comments or location in manuscript
Abstract
1	Structured or Unstructured Abstract	Abstract should include information on background, methods, results, and conclusions in structured or unstructured format.	STORMS		Yes	Unstructured, Abstract section
1.1	Study Design	State study design in abstract.	STORMS	See 3.0 for additional information on study design.	Yes	Abstract section
1.2	Sequencing methods	State the strategy used for metagenomic classification.	STORMS	For example, targeted 16S by qPCR or sequencing, shotgun metagenomics, metatranscriptomics, etc.	Yes	Abstract section
1.3	Specimens	Describe body site(s) studied.	STORMS		Yes	Abstract section
Introduction
2	Background and Rationale	Summarize the underlying background, scientific evidence, or theory driving the current hypothesis as well as the study objectives.	STORMS		Yes	Introduction section
2.1	Hypotheses	State the pre-specified hypothesis. If the study is exploratory, state any pre-specified study objectives.	STORMS		Yes	Introduction section, last paragraph
Methods
3	Study Design	Describe the study design.	STORMS	Observational (Case-Control, Cohort, Cross-sectional survey, etc.) or Experimental (Randomized controlled trial, Non-randomized controlled trial, etc.). For a brief description of common study designs see: DOI: 10.11613/BM.2014.022 If applicable, describe any blinding (e.g. single or double-blinding) used in the course of the study.	Yes	Materials and Methods section, Samples subsection
3.1	Participants	State what the population of interest is, and the method by which participants are sampled from that population. Include relevant information on physiological state of the subjects or stage in the life history of disease under study when participants were sampled.	STORMS	Examples of the population of interest could be: adults with no chronic health conditions, adults with type II diabetes, newborns, etc. This is the total population to whom the study is hoped to be generalizable to. The sampling method describes how potential participants were selected from that population. If the participants are from a substudy of a larger study, provide a brief description of …	Yes	Materials and Methods section, Samples subsection
3.2	Geographic location	State the geographic region(s) where participants were sampled from.	MIxS: geographic location (country and/or sea,region)	Geographic coordinates can be reported to prevent potential ambiguities if necessary.	Yes	Materials and Methods section, Samples subsection
3.3	Relevant Dates	State the start and end dates for recruitment, follow-up, and data collection.	STORMS	Recruitment is the period in which participants are recruited for the study. In longitudinal studies, follow-up is the date range in which participants are asked to complete a specific assessment. Finally, data collection is the total period in which data is being collected from participants including during initial recruitment through all follow-ups.	Yes	Materials and Methods section, Samples subsection
3.4	Eligibility criteria	List any criteria for inclusion and exclusion of recruited participants.	Modified STROBE	Among potential recruited participants, how were some chosen and others not? This could include criteria such as sex, diet, age, health status, or BMI. If there is a primary and validation sample, describe inclusion/exclusion criteria for each.	Yes	Materials and Methods section, Samples subsection
3.5	Antibiotics Usage	List what is known about antibiotics usage before or during sample collection.	STORMS	If participants were excluded due to current or recent antibiotics usage, state this here. Other factors (e.g. proton pump inhibitors, probiotics, etc.) that may influence the microbiome should also be described as well.	Yes	Materials and Methods section, Samples subsection
3.6	Analytic sample size	Explain how the final analytic sample size was calculated, including the number of cases and controls if relevant, and reasons for dropout at each stage of the study. This should include the number of individuals in whom microbiome sequencing was attempted and the number in whom microbiome sequencing was successful.	STORMS	Consider use of a flow diagram (see template at https://stormsmicrobiome.org/figures). Also state sample size in abstract. If power analysis was used to calculate sample size, describe those calculations.	Yes	Materials and Methods section, Samples subsection
3.7	Longitudinal Studies	For longitudinal studies, state how many follow-ups were conducted, describe sample size at follow-up by group or condition, and discuss any loss to follow-up.	STORMS	If there is loss to follow-up, discuss the likelihood that drop-out is associated with exposures, treatments, or outcomes of interest.	NA
3.8	Matching	For matched studies, give matching criteria.	Modified STROBE	"Matched" refers to matching between comparable study participants as cases and controls or exposed / unexposed. Indicate whether participants were individual or frequency matched and in what ratio were they matched (e.g. 1 case to 1 control).	NA
3.9	Ethics	State the name of the institutional review board that approved the study and protocols, protocol number and date of approval, and procedures for obtaining informed consent from participants.	STORMS		Yes	Materials and Methods section, Samples subsection
4	Laboratory methods	State the laboratory/center where laboratory work was done.	STORMS	Provide a reference to complete lab protocols if previously published elsewhere such as on protocols.io. Note any modifications of lab protocols and the reason for protocol modifications.	Yes	Materials and Methods section, Primer design, and DNA extraction and PCR conditions subsections
4.1	Specimen collection	State the body site(s) sampled from and how specimens were collected.	MIxS: sample collection device or method; host body site	Use terms from the Uber-anatomy Ontology (https://www.ebi.ac.uk/ols/ontologies/uberon) to describe body sites in a standardized format.	Yes	Materials and Methods section, Samples subsection
4.2	Shipping	Describe how samples were stored and shipped to the laboratory.	STORMS	Include length of time from collection to receipt by the lab and if temperature control was used during shipping.	Yes	Materials and Methods section, Samples subsection
4.3	Storage	Describe how the laboratory stored samples, including time between collection and storage and any preservation buffers or refrigeration used.	STORMS	State where each procedure or lot of samples was done if not all in the same place. Include reagent/lot/catalogue #s for storage buffers.	Yes	Materials and Methods section, Samples subsection
4.4	DNA extraction	Provide DNA extraction method, including kit and version if relevant.	MIxS: nucleic acid extraction	If any DNA quantification methods were used prior to DNA amplification or at the pooling step of library preparation, state so here.	Yes	Materials and Methods section, DNA extraction and PCR conditions subsection
4.5	Human DNA sequence depletion or microbial DNA enrichment	Describe whether human DNA sequence depletion or enrichment of microbial or viral DNA was performed.	STORMS		Yes	Materials and Methods section, Metagenome sequencing and assembly subsection
4.6	Primer selection	Provide primer selection and DNA amplification methods as well as variable region sequenced (if applicable).	MIxS: pcr primers		Yes	Materials and Methods section, Primer design subsection
4.7	Positive Controls	Describe any positive controls (mock communities) if used.	STORMS	If used, should be deposited under guidance provided in the 8.X items.	Yes	Materials and Methods section, Amplicon sequencing subsection. Only done for 16S rRNA.
4.8	Negative Controls	Describe any negative controls if used.	STORMS	If used, should be deposited under guidance provided in the 8.X items.	Yes	Materials and Methods section, Amplicon sequencing subsection
4.9	Contaminant mitigation and identification	Provide any laboratory or computational methods used to control for or identify microbiome contamination from the environment, reagents, or laboratory.	STORMS	Includes filtering of reagents and other steps to minimize contamination. It is relevant to state whether the specimens of interest have low microbial load, which makes contamination especially relevant.	No	These are fecal samples, not too prone to contamination by lab reagents. Methodological validation experiments in our lab indicate that contamination by these reagents is low (see doi: 10.1007/s00253-017-8583-z)
4.1	Replication	Describe any biological or technical replicates included in the sequencing, including which steps were replicated between them.	STORMS	Replication may be biological (redundant biological specimens) or technical (aliquots taken at different stages of analysis) and used in extraction, sequencing, preprocessing, and/or data analysis.	No	For 16S rRNA, 5 technical replicates (same extracted DNA) were sequenced in duplicates and the differences in the relative abundance of all OTUs were determined, being very low (0.01 +/- 0.004%), as originally described in reference 9. For dnaK and gyrB, no technical or biological replicates were analyzed.
4.11	Sequencing strategy	Major divisions of strategy, such as shotgun or amplicon sequencing.	MIxS: sequencing method	For amplicon sequencing (for example, 16S variable region), state the region selected. State the model of sequencer used.	Yes	Materials and Methods section, Amplicon sequencing subsection
4.12	Sequencing methods	State whether experimental quantification was used (QMP/cell count based, spike-in based) or whether relative abundance methods were applied.	STORMS	These include read length, sequencing depth per sample (average and minimum), whether reads are paired, and other parameters.	Yes	Materials and Methods section, Amplicon sequencing subsection; Results section, Alpha diversity within Clostridia is associated with human obesity subsection; Figure 2
4.13	Batch effects	Detail any blocking or randomization used in study design to avoid confounding of batches with exposures or outcomes. Discuss any likely sources of batch effects, if known.	STORMS	Sources of batch effects include sample collection, storage, library preparation, and sequencing and are commonly unavoidable in all but the smallest of studies.	Yes	Materials and Methods section, Amplicon sequencing subsection
4.14	Metatranscriptomics	Detail whether any mRNA enrichment was performed and whether/how retrotranscription was performed prior to sequencing. Provide size range of isolated transcripts. Describe whether the sequencing library was stranded or not. Provide details on sequencing methods and platforms.	STORMS	Provide details on any internal standards which may have been used as well as parameters and versions of any software or databases used.	NA
4.15	Metaproteomics	Detail which protease was used for digestion. Provide details on proteomic methods and platforms (e.g. LC-MS/MS, instrument type, column type, mass range, resolution, scan speed, maximum injection time, isolation window, normalised collision energy, and resolution).	STORMS	Provide details on any internal standards which may have been used as well as parameters and versions of any software or databases used.	NA
4.16	Metabolomics	Specify the analytic method used (such as nuclear magnetic resonance spectroscopy or mass spectrometry). For mass spectrometry, detail which fractions were obtained (polar and/or non polar) and how these were analyzed. Provide details on metabolomics methods and platforms (e.g. derivatization, instrument type, injection type, column type and instrument settings).	STORMS	Provide details on any internal standards which may have been used as well as parameters and versions of any software or databases used.	NA
5	Data sources/ measurement	For each non-microbiome variable, including the health condition, intervention, or other variable of interest, state how it was defined, how it was measured or collected, and any transformations applied to the variable prior to analysis.	MIxS: host disease status	State any sources of potential bias in measurements, for example multiple interviewers or measurement instruments, and whether these potential biases were assessed or accounted for in study design. Use terms from a standardized ontology such as the Experimental Factor Ontology (https://www.ebi.ac.uk/efo/) to describe variables of interest in a standardized format.	Yes	Materials and Methods section, Samples subsection
6	Research design for causal inference	Discuss any potential for confounding by variables that may influence both the outcome and exposure of interest. State any variables controlled for and the rationale for controlling for them.	STORMS	For causal inference, this item refers to describing the assumptions that would be required to draw causal inferences from observational data. See Vujkovic-Cvijin, I., Sklar, J., Jiang, L. et al. Host variables confound gut microbiota studies of human disease. Nature 587, 448–454 (2020). https://doi.org/10.1038/s41586-020-2881-9 for more details on confounding in observational microbiome studies.…	Yes	Materials and Methods section, Statistical analysis subsection
6.1	Selection bias	Discuss potential for selection or survival bias.	STORMS	Selection bias can occur when some members of the target study population are more likely to be included in the study/final analytic sample than others. Some examples include survival bias (where part of the target study population is more likely to die before they can be studied), convenience sampling (where members of the target study population are not selected at random), and loss to follow-u…	No
7	Bioinformatic and Statistical Methods	Describe any transformations to quantitative variables used in analyses (e.g. use of percentages instead of counts, normalization, rarefaction, categorization).	STORMS	If a variable is analyzed using different transformations, state rationale for the transformation and for each analyses which version of the variable is used. In case of any complex or multistep transformations, give enumerated instructions for reproducing those transformations.	Yes	Materials and Methods section, Processing of amplicon sequences subsection
7.1	Quality Control	Describe any methods to identify or filter low quality reads or samples.	MIxS: sequence quality check	If samples were excluded based on quality or read depth, list the criteria used, the number of samples excluded, and the final sample size after quality control.	Yes	Materials and Methods section, Processing of amplicon sequences and Metagenome sequencing and assembly subsections
7.2	Sequence analysis	Describe any taxonomic, functional profiling, or other sequence analysis performed.	MIxS: feature prediction; similarity search method		Yes	Materials and Methods section, subsections: Processing of amplicon sequences, Taxonomic-coverage analysis, Analysis of a set of global metagenomes, Metagenome sequencing and assembly, and dnaK and gyrB search in metagenome-assembled contigs
7.3	Statistical methods	Describe all statistical methods.	Modified STROBE	Describe any statistical tests used, exploratory data analysis performed, dimension reduction methods/unsupervised analysis, alpha/beta metrics, and/or methods for adjusting for measurement bias. If multiple statistical methods are possible, discuss why the methods used were selected. If a multiple hypothesis testing correction method was used, describe the type of correction used. State which ta…	Yes	Materials and Methods section, Statistical analysis subsection
7.4	Longitudinal analysis	If the study is longitudinal, include a section that explicitly states what analysis methods were used (if any) to account for grouping of measurements by individual or patterns over time.	STORMS		NA
7.5	Subgroup analysis	Describe any methods used to examine subgroups and interactions.	STROBE		No
7.6	Missing data	Explain how missing data were addressed.	STROBE	"Missing data" refers to participant measurements such as covariates, exposures, outcomes, or time points that should have been collected but were not, not to zeros in taxonomic abundance tables or data points not applicable to that observation.	Yes	Materials and Methods section, Amplicon sequencing subsection
7.7	Sensitivity analyses	Describe any sensitivity analyses.	STROBE		Yes	Materials and Methods section, Statistical analysis subsection
7.8	Findings	State criteria used to select findings for reporting.	STORMS	For example, false discovery rate with total number of tests, effect size threshold, significance threshold, microbes of interest.	Yes	Materials and Methods section, Statistical analysis subsection
7.9	Software	Cite all software (including read mapping software) and databases (including any used for taxonomic reference or annotating amplicons, if applicable) used. Include version numbers.	Modified STREGA	Installed packages, add-ons or libraries should be stated and cited in addition to the software used. All parameters employed that differ from the default of that software/version should be provided. This is in addition to, not a replacement for, publishing of code as outlined in the section Reproducible Research.	Yes	Materials and Methods section
8	Reproducible research	Make a statement about whether and how others can reproduce the reported analysis.	STORMS	Any protected information that has been excluded or provided under controlled access should be listed along with any relevant data access procedures. "On request from authors" is not sufficiently detailed; formal data access procedures and conditions should be defined. If data are unavailable, state so clearly. Consider using a specialized rubric for reproducible research (such as: https://mbio.a…	Yes	Materials and Methods section, Data availability subsection
8.1	Raw data access	State where raw data may be accessed including demultiplexing information.	STORMS	Robust, long-term databases such as those hosted by NCBI and EBI are preferred. If using a private repository, provide rationale.	Yes	Materials and Methods section, Data availability subsection, Supplementary Table S5
8.2	Processed data access	State where processed data may be accessed.	STORMS	Unfiltered data should be provided. Robust, long-term databases such as those hosted by NCBI and EBI-EMBL are preferred. Repositories like zenodo (https://zenodo.org/) or publisso (https://www.publisso.de/en/working-for-you/doi-service/) can be used to provide a DOI and long-term storage for processed datasets, even those which cannot be published openly.	Yes	Materials and Methods section, Data availability subsection (GitHub), Supplementary Tables
8.3	Participant data access	State where individual participant data such as demographics and other covariates may be accessed, and how they can be matched to the microbiome data.	STORMS	If re-categorized, transformed, or otherwise derived variables were used in the analysis, these variables or code for deriving them should be provided. Examples of how participant data can be matched to microbiome data are: using the same set of anonymized identifiers, or using different anonymized identifiers but providing a map. Provided data should be sufficient to independently replicate the …	Yes	Materials and Methods section, Data availability subsection, Supplementary Table S2
8.4	Source code access	State where code may be accessed.	STORMS	If a standard or formalized workflow was employed, reference it here.	Yes	Materials and Methods section, Data availability subsection (GitHub)
8.5	Full results	Provide full results of all analyses, in computer-readable format, in supplementary materials.	STORMS	For example, any fold-changes, p-values, or FDR values calculated, provided as a spreadsheet. Use a machine-readable, plain-text format such as csv or tsv.	Yes	Supplementary Tables
Results
9	Descriptive data	Give characteristics of study participants (e.g. dietary, demographic, clinical, social) and information on exposures and potential confounders.	STROBE	Typically reported in a table included in the paper or as a supplementary table. Indicate number of participants with missing data for each variable of interest. This includes environmental and lifestyle factors that may affect the relationship between the microbiome and the condition of interest. Participant diet and medication use should be summarized, if known. At minimum, age and sex of all p…	Yes	Supplementary Table S2
10	Microbiome data	Report descriptive findings for microbiome analyses with all applicable outcomes and covariates.	STORMS	This includes measures of diversity as well as relative abundances. These descriptive findings should be reported both for the sample overall and for individual groups.	Yes	Results section: Alpha diversity within Clostridia is associated with human obesity, and Clostridia abundance is associated with human obesity subsections; Figures 2-5, Supplementary Table S2
10.1	Taxonomy	Identify taxonomy using standardized taxon classifications that are sufficient to uniquely identify taxa.	STORMS	If not using full taxonomic hierarchy, make sure it is clear whether names stated are species, genera, family, etc. Italicize genus/species pairs. Consult journal guidelines or standardized references on taxonomic nomenclature. For instance, https://wwwnc.cdc.gov/eid/page/scientific-nomenclature	Yes	Results section, Supplementary Tables S2, S3, S4, S5, S6
10.2	Differential abundance	Report results of differential abundance analysis by the variable of interest and (if applicable) by time, clearly indicating the direction of change and total number of taxa tested.	STORMS	If there are more than two groups, include omnibus (multigroup) test results if applicable to the research question. If applicable, reported effect sizes should include a measure of uncertainty such as the confidence interval.	Yes	Results section, Clostridia abundance is associated with human obesity subsection; Figure 5, Supplementary Table S5
10.3	Other data types	Report other data analyzed--e.g. metabolic function, functional potential, MAG assembly, and RNAseq.	STORMS		Yes	Results section, Metagenome-based inference of the functional potential of Vescimonas subsection
10.4	Other statistical analysis	Report any statistical data analysis not covered above.	STORMS	This could include subgroup analysis, sensitivity analyses, and cluster analysis. Visualizations should be easily interpretable and colorblind-friendly. The caption and/or main text should provide a detailed description of visualizations for visually-impaired readers.	Yes	Results section, Alpha diversity within Clostridia is associated with human obesity subsection; Supplementary Table S4
Discussion
11	Key results	Summarise key results with reference to study objectives	STROBE		Yes	Discussion section, first paragraph
12	Interpretation	Give a cautious overall interpretation of results considering objectives, limitations, multiplicity of analyses, results from similar studies, and other relevant evidence.	STROBE	Define or clarify any subjective terms such as "dominant," "dysbiosis," and similar words used in interpretation of results. When interpreting the findings, consider how the interpretation of the findings may be summarized or quoted for the general public such as in press releases or news articles. If causal language is used in the interpretation (such as "alters," "affects," "results in," "cause…	Yes	Discussion section
13	Limitations	Discuss limitations of the study, taking into account sources of potential bias or imprecision.	STROBE	Also consider limitations resulting from the methods (especially novel methods), the study design, and the sample size.	Yes	Discussion section
13.1	Bias	Discuss any potential for bias to influence study findings.	STORMS	May include sampling method, representativeness of study participants, or potential confounding.	Yes	Discussion section
13.2	Generalizability	Discuss the generalisability (external validity) of the study results	STROBE	To what populations or other settings do you expect the conclusions to generalize?	Yes	Discussion section
14	Ongoing/future work	Describe potential future research or ongoing research based on the study's findings.	STORMS		Yes	Discussion section
Other information
15	Funding	Give the source of funding and the role of the funders for the present study and, if applicable, for the original study on which the present article is based	STROBE		Yes	Acknowledgments section
15.1	Acknowledgements	Include acknowledgements of those who contributed to the research but did not meet critera for authorship.	STORMS	For general guidelines on authorship, see http://www.icmje.org and https://www.elsevier.com/authors/journal-authors/policies-and-ethics/credit-author-statement	Yes	Acknowledgments section
15.2	Conflicts of Interest	Include a conflicts of interest statement.	STORMS		Yes	Acknowledgments section
16	Supplements	Indicate where supplements may be accessed and what materials they contain.	STORMS		Yes	Supplemental material section
17	Supplementary data	Provide supplementary data files of results with for all taxa and all outcome variables analyzed. Indicate the taxonomic level of all taxa.	STORMS	Depending on the analysis performed, examples of the supplemental results included could be mean relative abundance, differential abundance, raw p-value, multiple hypothesis testing-adjusted p-values, and standard error. All discussed taxa should include the taxonomic level (e.g. class, order, genus).	Yes	Supplemental material section
